# Supplementary material for: An Analysis of the Number of Medical Malpractice Claims and Their Amounts
Source: PLoS One. 2016 Apr 14;11(4):e0153362. doi: 10.1371/journal.pone.0153362 (PMC4831812; doi:10.1371/journal.pone.0153362)
Supplement: S1 File — The data for the largest region in the data set (Lombardia/Lombardy) are freely available for download. For each claim, we provide: code of the hospital (Hospital), department (Department), time of the event (Time), year (Year), type of claim (Event), CMI (CMI), number of patients for the hospital in 2012 (Patients 2012), reserved amounts (Reserves) and final amounts (Final Amount). The names of the Brokers have been anonymized: 1BR23 indicates Hospital 23 of Broker 1BR. Time has been rescaled, so that Day 1 corresponds to January 1 2004. (ZIP) [file pone.0153362.s001.zip]

Archive with 3 entries (2 files):
- S1_File.xlsx
- __MACOSX/
- __MACOSX/._S1_File.xlsx
