# Supplementary material for: An Analysis of the Number of Medical Malpractice Claims and Their Amounts
Source: PLoS One. 2016 Apr 14;11(4):e0153362. doi: 10.1371/journal.pone.0153362 (PMC4831812; doi:10.1371/journal.pone.0153362)
Supplement: S1 File — The data for the largest region in the data set (Lombardia/Lombardy) are freely available for download. For each claim, we provide: code of the hospital (Hospital), department (Department), time of the event (Time), year (Year), type of claim (Event), CMI (CMI), number of patients for the hospital in 2012 (Patients 2012), reserved amounts (Reserves) and final amounts (Final Amount). The names of the Brokers have been anonymized: 1BR23 indicates Hospital 23 of Broker 1BR. Time has been rescaled, so that Day 1 corresponds to January 1 2004. (ZIP) [file pone.0153362.s001.zip › S1_File.xlsx]

## Sheet: Lombardia
Region	Hospital	Department	Time	Year	Event	CMI	Patients 2012	Reserves	Final Amount
LOMBARDIA	1BR23	ME	2574	2010	Injuries	0.92865	34046
LOMBARDIA	1BR23	SU	3240	2012	Injuries	0.92865	34046				NA data have been excluded from the data set
LOMBARDIA	1BR23	SU	3199	2012	Injuries	0.92865	34046	25000
LOMBARDIA	1BR23	ED	2596	2010	Damages	0.92865	34046				Total obs for Lombardia:		12937
LOMBARDIA	1BR23	AN	2858	2011	Death	0.92865	34046	100000
LOMBARDIA	1BR23	GY	2885	2011	Injuries	0.92865	34046	750000			Anonymized Brokers:
LOMBARDIA	1BR23	GY	3081	2011	Birth	0.92865	34046	100000			1BR
LOMBARDIA	1BR23	NC	3268	2012	Damages	0.92865	34046	678.37			2BR
LOMBARDIA	1BR23	SU	3257	2012	Other	0.92865	34046
LOMBARDIA	1BR23	SU	2973	2011	Injuries	0.92865	34046	40000			Example:
LOMBARDIA	1BR23	GY	1387	2007	Death	0.92865	34046	100000			1BR23 means Hospital 23 of Broker 1BR
LOMBARDIA	1BR23	ED	2099	2009	Injuries	0.92865	34046	72.51
LOMBARDIA	1BR23	ME	2269	2009	Damages	0.92865	34046	2000	2080		Time: Day 1 corresponds to January 1st 2004
LOMBARDIA	1BR23	SU	2372	2009	Injuries	0.92865	34046	9000	3244.8
LOMBARDIA	1BR23	ME	2326	2009	Death	0.92865	34046	50000
LOMBARDIA	1BR23	OR	2207	2009	Injuries	0.92865	34046	60000
LOMBARDIA	1BR23	AN	666	2005	Injuries	0.92865	34046	50000
LOMBARDIA	1BR23	NC	1002	2006	Damages	0.92865	34046
LOMBARDIA	1BR23	GY	352	2004	Injuries	0.92865	34046
LOMBARDIA	1BR23	GY	352	2004	Injuries	0.92865	34046	2500
LOMBARDIA	1BR23	GY	327	2004	Injuries	0.92865	34046	500000
LOMBARDIA	1BR23	SU	825	2005	Injuries	0.92865	34046	15000
LOMBARDIA	1BR23	OR	756	2005	Injuries	0.92865	34046	300000
LOMBARDIA	1BR23	ED	2420	2010	Injuries	0.92865	34046	10000
LOMBARDIA	1BR23	ED	1953	2008	Injuries	0.92865	34046	25000	1500
LOMBARDIA	1BR23	OR	1020	2006	Injuries	0.92865	34046	30000	27413.6
LOMBARDIA	1BR23	HS	1787	2008	Injuries	0.92865	34046	30000
LOMBARDIA	1BR23	ED	1231	2006	Damages	0.92865	34046	1400
LOMBARDIA	1BR23	GY	2963	2011	Birth	0.92865	34046	60000
LOMBARDIA	1BR23	ME	2702	2010	Injuries	0.92865	34046	85000
LOMBARDIA	1BR23	SU	3085	2011	Injuries	0.92865	34046	50000
LOMBARDIA	1BR23	ME	2466	2010	Injuries	0.92865	34046
LOMBARDIA	1BR23	ED	2896	2011	Death	0.92865	34046	100000
LOMBARDIA	1BR23	GY	2877	2011	Injuries	0.92865	34046	20000
LOMBARDIA	1BR23	SU	2960	2011	Injuries	0.92865	34046	80000
LOMBARDIA	1BR23	GY	2967	2011	Death	0.92865	34046	100000
LOMBARDIA	1BR23	GY	2963	2011	Injuries	0.92865	34046	15000
LOMBARDIA	1BR23	OR	2963	2011	Injuries	0.92865	34046	25000
LOMBARDIA	1BR23	GY	2583	2010	Injuries	0.92865	34046	40000
LOMBARDIA	1BR23	GY	3172	2012	Birth	0.92865	34046	100000
LOMBARDIA	1BR23	ME	2977	2011	Damages	0.92865	34046	1000
LOMBARDIA	1BR23	OR	3218	2012	Damages	0.92865	34046
LOMBARDIA	1BR23	SU	1946	2008	Death	0.92865	34046	100000
LOMBARDIA	1BR23	SU	910	2005	Injuries	0.92865	34046	40000	22500
LOMBARDIA	1BR23	OT	1738	2008	Injuries	0.92865	34046
LOMBARDIA	1BR23	SU	736	2005	Injuries	0.92865	34046	15000	24288.2
LOMBARDIA	1BR23	ME	488	2004	Injuries	0.92865	34046	5000
LOMBARDIA	1BR23	ED	536	2004	Injuries	0.92865	34046	10000
LOMBARDIA	1BR23	ME	460	2004	Damages	0.92865	34046	4000
LOMBARDIA	1BR23	NC	408	2004	Damages	0.92865	34046
LOMBARDIA	1BR23	NC	252	2004	Damages	0.92865	34046
LOMBARDIA	1BR23	HS	300	2004	Damages	0.92865	34046
LOMBARDIA	1BR23	NC	301	2004	Damages	0.92865	34046
LOMBARDIA	1BR23	NC	300	2004	Damages	0.92865	34046
LOMBARDIA	1BR23	NC	271	2004	Damages	0.92865	34046
LOMBARDIA	1BR23	AN	298	2004	Damages	0.92865	34046
LOMBARDIA	1BR23	NC	260	2004	Damages	0.92865	34046
LOMBARDIA	1BR23	NC	301	2004	Damages	0.92865	34046
LOMBARDIA	1BR23	OR	687	2005	Injuries	0.92865	34046	11000	22327.5
LOMBARDIA	1BR23	NC	404	2004	Damages	0.92865	34046	200000	32000
LOMBARDIA	1BR23	NC	1048	2006	Damages	0.92865	34046
LOMBARDIA	1BR23	ME	393	2004	Damages	0.92865	34046
LOMBARDIA	1BR23	NC	404	2004	Damages	0.92865	34046
LOMBARDIA	1BR23	NC	260	2004	Injuries	0.92865	34046	5000
LOMBARDIA	1BR23	SU	201	2004	Injuries	0.92865	34046	20000
LOMBARDIA	1BR23	OR	2126	2009	Injuries	0.92865	34046	35000
LOMBARDIA	1BR23	ED	896	2005	Injuries	0.92865	34046
LOMBARDIA	1BR23	SU	1724	2008	Injuries	0.92865	34046	33674	33674
LOMBARDIA	1BR23	ME	1602	2007	Death	0.92865	34046	100000
LOMBARDIA	1BR23	NC	1624	2007	Injuries	0.92865	34046	10092.6
LOMBARDIA	1BR23	SU	1134	2006	Injuries	0.92865	34046	35000
LOMBARDIA	1BR23	NC	1134	2006	Damages	0.92865	34046	500
LOMBARDIA	1BR23	NC	1114	2006	Damages	0.92865	34046
LOMBARDIA	1BR23	OR	3268	2012	Injuries	0.92865	34046
LOMBARDIA	1BR23	ME	3270	2012	Injuries	0.92865	34046
LOMBARDIA	1BR23	SU	3267	2012	Injuries	0.92865	34046
LOMBARDIA	1BR23	ED	3268	2012	Death	0.92865	34046
LOMBARDIA	1BR23	OR	2645	2010	Injuries	0.92865	34046	35000
LOMBARDIA	1BR23	GY	2913	2011	Injuries	0.92865	34046
LOMBARDIA	1BR23	ME	2960	2011	Injuries	0.92865	34046	60000
LOMBARDIA	1BR23	SU	2959	2011	Injuries	0.92865	34046	40000
LOMBARDIA	1BR23	ME	2934	2011	Injuries	0.92865	34046	50000
LOMBARDIA	1BR23	OT	2618	2010	Death	0.92865	34046	100000
LOMBARDIA	1BR23	AN	2624	2010	Injuries	0.92865	34046	50000
LOMBARDIA	1BR23	ME	3267	2012	Injuries	0.92865	34046
LOMBARDIA	1BR23	OR	2933	2011	Injuries	0.92865	34046
LOMBARDIA	1BR23	ED	3269	2012	Injuries	0.92865	34046
LOMBARDIA	1BR23	ED	3268	2012	Injuries	0.92865	34046
LOMBARDIA	1BR23	SU	1947	2008	Injuries	0.92865	34046	10000
LOMBARDIA	1BR23	GY	2960	2011	Injuries	0.92865	34046	100000
LOMBARDIA	1BR23	GY	819	2005	Injuries	0.92865	34046
LOMBARDIA	1BR23	OR	2952	2011	Injuries	0.92865	34046	30000
LOMBARDIA	1BR23	ME	2967	2011	Death	0.92865	34046	100000
LOMBARDIA	1BR23	NC	3218	2012	Damages	0.92865	34046	350
LOMBARDIA	1BR23	NC	1125	2006	Injuries	0.92865	34046	8000
LOMBARDIA	1BR23	ME	1156	2006	Injuries	0.92865	34046	25000
LOMBARDIA	1BR23	HS	316	2004	Injuries	0.92865	34046
LOMBARDIA	1BR23	SU	3234	2012	Injuries	0.92865	34046
LOMBARDIA	1BR23	OR	3114	2012	Injuries	0.92865	34046	20000
LOMBARDIA	1BR23	ME	2532	2010	Damages	0.92865	34046	1000	210
LOMBARDIA	1BR23	ME	2266	2009	Injuries	0.92865	34046	50000
LOMBARDIA	1BR23	ME	506	2004	Death	0.92865	34046	1300000	240492
LOMBARDIA	1BR23	ME	1219	2006	Death	0.92865	34046	50000
LOMBARDIA	1BR23	ME	3255	2012	Injuries	0.92865	34046
LOMBARDIA	1BR23	ME	1609	2007	Injuries	0.92865	34046	75000
LOMBARDIA	1BR23	NC	2988	2011	Injuries	0.92865	34046	20000
LOMBARDIA	1BR23	NC	1296	2007	Injuries	0.92865	34046	10000
LOMBARDIA	1BR23	NC	866	2005	Injuries	0.92865	34046	8000	4102.44
LOMBARDIA	1BR23	NC	533	2004	Injuries	0.92865	34046	15000
LOMBARDIA	1BR23	NC	904	2005	Injuries	0.92865	34046	8000
LOMBARDIA	1BR23	OT	1079	2006	Injuries	0.92865	34046	7000
LOMBARDIA	1BR23	SU	1485	2007	Injuries	0.92865	34046	5000	2000
LOMBARDIA	1BR23	OR	806	2005	Injuries	0.92865	34046		1525
LOMBARDIA	1BR23	OR	635	2005	Injuries	0.92865	34046	3000	10223.1
LOMBARDIA	1BR23	SU	539	2004	Injuries	0.92865	34046	15000
LOMBARDIA	1BR23	SU	1673	2008	Injuries	0.92865	34046	4500
LOMBARDIA	1BR23	ME	245	2004	Injuries	0.92865	34046	5000	3154
LOMBARDIA	1BR23	GY	1142	2006	Injuries	0.92865	34046	1500	600
LOMBARDIA	1BR23	AN	1598	2007	Injuries	0.92865	34046	4000	300
LOMBARDIA	1BR23	ME	1716	2008	Injuries	0.92865	34046	5000
LOMBARDIA	1BR23	SU	798	2005	Injuries	0.92865	34046		101.81
LOMBARDIA	1BR23	OR	1367	2007	Injuries	0.92865	34046	25000
LOMBARDIA	1BR23	OR	1367	2007	Injuries	0.92865	34046
LOMBARDIA	1BR23	SU	1885	2008	Injuries	0.92865	34046	4000
LOMBARDIA	1BR23	SU	2589	2010	Injuries	0.92865	34046	6000
LOMBARDIA	1BR23	SU	1569	2007	Injuries	0.92865	34046	5000	3025
LOMBARDIA	1BR23	SU	1605	2007	Injuries	0.92865	34046	4500
LOMBARDIA	1BR23	OR	1293	2007	Injuries	0.92865	34046	30000	4000
LOMBARDIA	1BR23	OR	1870	2008	Injuries	0.92865	34046	25000	12495.5
LOMBARDIA	1BR23	SU	1791	2008	Injuries	0.92865	34046	12000	2435.85
LOMBARDIA	1BR23	OR	2879	2011	Injuries	0.92865	34046	35000
LOMBARDIA	1BR23	OR	2392	2010	Injuries	0.92865	34046	55000
LOMBARDIA	1BR23	OR	2317	2009	Injuries	0.92865	34046	37908	37908
LOMBARDIA	1BR23	SU	1652	2008	Injuries	0.92865	34046	19000
LOMBARDIA	1BR23	OR	922	2006	Injuries	0.92865	34046	97112.5	97112.5
LOMBARDIA	1BR23	ME	314	2004	Injuries	0.92865	34046	35000	11753.9
LOMBARDIA	1BR23	SU	2582	2010	Injuries	0.92865	34046	70000
LOMBARDIA	1BR23	SU	1098	2006	Injuries	0.92865	34046	68000	60000
LOMBARDIA	1BR23	SU	1219	2006	Injuries	0.92865	34046	12000
LOMBARDIA	1BR23	ME	2521	2010	Injuries	0.92865	34046	45000	35000
LOMBARDIA	1BR23	GY	2145	2009	Birth	0.92865	34046	35000	10000
LOMBARDIA	1BR23	GY	3082	2011	Birth	0.92865	34046
LOMBARDIA	1BR23	GY	1770	2008	Birth	0.92865	34046	110000	77000
LOMBARDIA	1BR23	SU	2795	2011	Injuries	0.92865	34046	40000
LOMBARDIA	1BR23	SU	2550	2010	Injuries	0.92865	34046	40000
LOMBARDIA	1BR23	SU	2574	2010	Injuries	0.92865	34046	40000
LOMBARDIA	1BR23	SU	2940	2011	Injuries	0.92865	34046	35000
LOMBARDIA	1BR23	SU	3001	2011	Injuries	0.92865	34046	40000
LOMBARDIA	1BR23	OR	2177	2009	Injuries	0.92865	34046	35000
LOMBARDIA	1BR23	SU	1699	2008	Injuries	0.92865	34046	45000
LOMBARDIA	1BR23	SU	2641	2010	Injuries	0.92865	34046	750000
LOMBARDIA	1BR23	OR	2883	2011	Injuries	0.92865	34046	90000
LOMBARDIA	1BR23	OR	1729	2008	Injuries	0.92865	34046	25000
LOMBARDIA	1BR23	SU	2680	2010	Injuries	0.92865	34046	35000
LOMBARDIA	1BR23	SU	982	2006	Injuries	0.92865	34046	65000
LOMBARDIA	1BR23	SU	1181	2006	Injuries	0.92865	34046	25000
LOMBARDIA	1BR23	SU	1181	2006	Injuries	0.92865	34046	30000
LOMBARDIA	1BR23	SU	1181	2006	Injuries	0.92865	34046
LOMBARDIA	1BR23	SU	993	2006	Death	0.92865	34046	750000	127500
LOMBARDIA	1BR23	GY	2853	2011	Birth	0.92865	34046	60000
LOMBARDIA	1BR23	ME	1094	2006	Injuries	0.92865	34046	15000
LOMBARDIA	1BR23	SU	643	2005	Injuries	0.92865	34046	10348.2	10348.2
LOMBARDIA	1BR23	HS	2805	2011	Injuries	0.92865	34046	120000
LOMBARDIA	1BR23	SU	2828	2011	Injuries	0.92865	34046	80000
LOMBARDIA	1BR23	ME	3201	2012	Injuries	0.92865	34046	35000
LOMBARDIA	1BR23	ME	2204	2009	Injuries	0.92865	34046	100000	43500
LOMBARDIA	1BR23	HS	317	2004	Injuries	0.92865	34046	20000
LOMBARDIA	1BR23	HS	1888	2008	Injuries	0.92865	34046	3500
LOMBARDIA	1BR23	HS	1967	2008	Injuries	0.92865	34046	8000
LOMBARDIA	1BR23	ED	1310	2007	Injuries	0.92865	34046	4000	210.37
LOMBARDIA	1BR23	HS	2458	2010	Injuries	0.92865	34046	5000
LOMBARDIA	1BR23	GY	2877	2011	Injuries	0.92865	34046	3000
LOMBARDIA	1BR23	ME	2575	2010	Injuries	0.92865	34046	200000
LOMBARDIA	1BR23	ME	1750	2008	Injuries	0.92865	34046	50000	43376.4
LOMBARDIA	1BR23	SU	1314	2007	Injuries	0.92865	34046	20000
LOMBARDIA	1BR23	ME	2142	2009	Injuries	0.92865	34046	25000
LOMBARDIA	1BR23	SU	1525	2007	Injuries	0.92865	34046	18500	18500
LOMBARDIA	1BR23	SU	936	2006	Injuries	0.92865	34046	23845	23845
LOMBARDIA	1BR23	ME	860	2005	Injuries	0.92865	34046	15000
LOMBARDIA	1BR23	GY	2830	2011	Injuries	0.92865	34046	20000
LOMBARDIA	1BR23	OR	3099	2011	Death	0.92865	34046	100000
LOMBARDIA	1BR23	ME	492	2004	Injuries	0.92865	34046	10000	1661
LOMBARDIA	1BR23	SU	1791	2008	Injuries	0.92865	34046	25000
LOMBARDIA	1BR23	ME	299	2004	Death	0.92865	34046	650000	637400
LOMBARDIA	1BR23	OR	575	2005	Injuries	0.92865	34046	35000	35265
LOMBARDIA	1BR23	ED	310	2004	Injuries	0.92865	34046	33848.8
LOMBARDIA	1BR23	ED	1167	2006	Injuries	0.92865	34046	25000
LOMBARDIA	1BR23	ED	474	2004	Injuries	0.92865	34046	25000	12264
LOMBARDIA	1BR23	ME	2535	2010	Injuries	0.92865	34046	28000
LOMBARDIA	1BR23	OR	1403	2007	Injuries	0.92865	34046	35000	7938.63
LOMBARDIA	1BR23	ED	2239	2009	Injuries	0.92865	34046	40000	18341.4
LOMBARDIA	1BR23	OR	1561	2007	Injuries	0.92865	34046	10000	5000
LOMBARDIA	1BR23	OR	1403	2007	Injuries	0.92865	34046
LOMBARDIA	1BR23	GY	926	2006	Birth	0.92865	34046	4300000	4.11453e+06
LOMBARDIA	1BR23	GY	2224	2009	Birth	0.92865	34046	500000
LOMBARDIA	1BR23	GY	1248	2006	Birth	0.92865	34046	500000	238402
LOMBARDIA	1BR23	GY	646	2005	Birth	0.92865	34046
LOMBARDIA	1BR23	GY	352	2004	Birth	0.92865	34046	170000	256209
LOMBARDIA	1BR23	GY	2018	2009	Injuries	0.92865	34046	55000
LOMBARDIA	1BR23	ME	2770	2011	Injuries	0.92865	34046	30000
LOMBARDIA	1BR23	OT	1080	2006	Injuries	0.92865	34046
LOMBARDIA	1BR23	OT	1080	2006	Injuries	0.92865	34046	15000
LOMBARDIA	1BR23	OT	1080	2006	Injuries	0.92865	34046
LOMBARDIA	1BR23	OT	1080	2006	Injuries	0.92865	34046
LOMBARDIA	1BR23	ED	2771	2011	Injuries	0.92865	34046
LOMBARDIA	1BR23	ED	2620	2010	Injuries	0.92865	34046	25000
LOMBARDIA	1BR23	ED	2030	2009	Injuries	0.92865	34046	12000
LOMBARDIA	1BR23	ED	1122	2006	Injuries	0.92865	34046	30000	3500
LOMBARDIA	1BR23	OR	1870	2008	Injuries	0.92865	34046	20000
LOMBARDIA	1BR23	SU	1041	2006	Injuries	0.92865	34046	25000	16397.7
LOMBARDIA	1BR23	ED	187	2004	Injuries	0.92865	34046	8000	1807.33
LOMBARDIA	1BR23	ME	2821	2011	Injuries	0.92865	34046	45000
LOMBARDIA	1BR23	SU	2904	2011	Death	0.92865	34046	750000
LOMBARDIA	1BR23	ED	1531	2007	Injuries	0.92865	34046	25000
LOMBARDIA	1BR23	SU	1778	2008	Death	0.92865	34046	100000
LOMBARDIA	1BR23	GY	3149	2012	Death	0.92865	34046	100000
LOMBARDIA	1BR23	GY	1393	2007	Birth	0.92865	34046	300000	220000
LOMBARDIA	1BR23	SU	2659	2010	Injuries	0.92865	34046
LOMBARDIA	1BR23	GY	539	2004	Birth	0.92865	34046	50000
LOMBARDIA	1BR23	ED	2080	2009	Injuries	0.92865	34046	18000
LOMBARDIA	1BR23	ED	2150	2009	Injuries	0.92865	34046	20000
LOMBARDIA	1BR23	ED	295	2004	Injuries	0.92865	34046	2000
LOMBARDIA	1BR23	ED	1892	2008	Injuries	0.92865	34046	25000	18957.5
LOMBARDIA	1BR23	ED	796	2005	Injuries	0.92865	34046	20000	2200
LOMBARDIA	1BR23	ED	1812	2008	Injuries	0.92865	34046	25000
LOMBARDIA	1BR23	ED	1485	2007	Injuries	0.92865	34046	25000
LOMBARDIA	1BR23	ED	1413	2007	Injuries	0.92865	34046	100000	9583.2
LOMBARDIA	1BR23	ED	1559	2007	Injuries	0.92865	34046	20000
LOMBARDIA	1BR23	GY	3156	2012	Birth	0.92865	34046	100000
LOMBARDIA	1BR23	HS	1487	2007	Death	0.92865	34046	50000
LOMBARDIA	1BR23	SU	2822	2011	Injuries	0.92865	34046	30000
LOMBARDIA	1BR23	ME	1854	2008	Death	0.92865	34046	50000	25000
LOMBARDIA	1BR23	ED	2242	2009	Injuries	0.92865	34046	50000
LOMBARDIA	1BR23	SU	1420	2007	Death	0.92865	34046	800000
LOMBARDIA	1BR23	OR	1703	2008	Injuries	0.92865	34046	75000	55000
LOMBARDIA	1BR23	ED	1104	2006	Injuries	0.92865	34046	1357.9	1357.9
LOMBARDIA	1BR23	ED	457	2004	Injuries	0.92865	34046	50000	13000
LOMBARDIA	1BR23	ED	1578	2007	Injuries	0.92865	34046	35000
LOMBARDIA	1BR23	HS	1181	2006	Injuries	0.92865	34046	45000
LOMBARDIA	1BR23	HS	2210	2009	Injuries	0.92865	34046	25000	1820
LOMBARDIA	1BR23	ED	1986	2008	Injuries	0.92865	34046	25000
LOMBARDIA	1BR23	GY	896	2005	Birth	0.92865	34046	1700000	1500000
LOMBARDIA	1BR23	ED	1861	2008	Injuries	0.92865	34046	25000	38500
LOMBARDIA	1BR23	HS	401	2004	Injuries	0.92865	34046	80000
LOMBARDIA	1BR23	GY	2288	2009	Birth	0.92865	34046	300000
LOMBARDIA	1BR23	GY	1106	2006	Injuries	0.92865	34046	385000	393680
LOMBARDIA	1BR23	ED	335	2004	Injuries	0.92865	34046	40000
LOMBARDIA	1BR23	GY	1412	2007	Birth	0.92865	34046	50000
LOMBARDIA	1BR23	HS	560	2005	Injuries	0.92865	34046	10000	16698.8
LOMBARDIA	1BR23	ED	2687	2010	Injuries	0.92865	34046	15000
LOMBARDIA	1BR23	ED	2079	2009	Injuries	0.92865	34046	20000
LOMBARDIA	1BR23	ME	1885	2008	Injuries	0.92865	34046	15000	5000
LOMBARDIA	1BR23	NC	275	2004	Damages	0.92865	34046	4000	1071.69
LOMBARDIA	1BR23	ED	516	2004	Damages	0.92865	34046	2000	1870.53
LOMBARDIA	1BR23	ED	322	2004	Damages	0.92865	34046	2000	1537.17
LOMBARDIA	1BR23	ED	667	2005	Damages	0.92865	34046	4000	357.98
LOMBARDIA	1BR23	ED	1199	2006	Damages	0.92865	34046	5000	1002
LOMBARDIA	1BR23	NC	1510	2007	Damages	0.92865	34046	7000
LOMBARDIA	1BR23	ED	784	2005	Damages	0.92865	34046	5000
LOMBARDIA	1BR23	GY	1330	2007	Injuries	0.92865	34046	18000
LOMBARDIA	1BR23	ME	1415	2007	Damages	0.92865	34046	4500	2501.81
LOMBARDIA	1BR23	HS	2365	2009	Damages	0.92865	34046	5000	1051.81
LOMBARDIA	1BR23	ED	530	2004	Damages	0.92865	34046	300
LOMBARDIA	1BR23	ME	1115	2006	Damages	0.92865	34046	3000	1200
LOMBARDIA	1BR23	ME	975	2006	Damages	0.92865	34046	4000
LOMBARDIA	1BR23	HS	619	2005	Damages	0.92865	34046	2000
LOMBARDIA	1BR23	AN	271	2004	Damages	0.92865	34046	1201.29	1201.29
LOMBARDIA	1BR23	ME	631	2005	Damages	0.92865	34046	4000
LOMBARDIA	1BR23	ME	278	2004	Damages	0.92865	34046	1000	621
LOMBARDIA	1BR23	ME	744	2005	Damages	0.92865	34046		233
LOMBARDIA	1BR23	ME	1273	2006	Damages	0.92865	34046	2000
LOMBARDIA	1BR23	SU	692	2005	Damages	0.92865	34046	6000
LOMBARDIA	1BR23	ME	652	2005	Damages	0.92865	34046	2500	1851.2
LOMBARDIA	1BR23	NC	2484	2010	Injuries	0.92865	34046	20000	2382
LOMBARDIA	1BR23	AN	2218	2009	Injuries	0.92865	34046	600	600
LOMBARDIA	1BR23	ME	1287	2007	Injuries	0.92865	34046	10000
LOMBARDIA	1BR23	ME	1770	2008	Injuries	0.92865	34046
LOMBARDIA	1BR23	OT	1609	2007	Injuries	0.92865	34046	25000
LOMBARDIA	1BR23	GY	1163	2006	Injuries	0.92865	34046
LOMBARDIA	1BR23	OR	1757	2008	Injuries	0.92865	34046	35000
LOMBARDIA	1BR23	GY	1163	2006	Injuries	0.92865	34046	20000
LOMBARDIA	1BR23	GY	1575	2007	Injuries	0.92865	34046
LOMBARDIA	1BR23	GY	1575	2007	Injuries	0.92865	34046
LOMBARDIA	1BR23	ME	3157	2012	Injuries	0.92865	34046	25000
LOMBARDIA	1BR23	GY	323	2004	Injuries	0.92865	34046	2550	2550
LOMBARDIA	1BR23	GY	334	2004	Injuries	0.92865	34046	25000	2550
LOMBARDIA	1BR23	GY	336	2004	Injuries	0.92865	34046	25000	2550
LOMBARDIA	1BR23	ME	762	2005	Injuries	0.92865	34046	1000	1000
LOMBARDIA	1BR23	GY	2751	2011	Injuries	0.92865	34046	60000
LOMBARDIA	1BR23	SU	1869	2008	Injuries	0.92865	34046	25000
LOMBARDIA	1BR23	GY	2024	2009	Injuries	0.92865	34046	7500	7500
LOMBARDIA	1BR23	GY	2114	2009	Injuries	0.92865	34046	100000	90377.9
LOMBARDIA	1BR23	GY	2134	2009	Injuries	0.92865	34046	35000
LOMBARDIA	1BR23	GY	2702	2010	Injuries	0.92865	34046	65000
LOMBARDIA	1BR23	SU	1496	2007	Injuries	0.92865	34046	35000	6835.67
LOMBARDIA	1BR23	GY	555	2005	Injuries	0.92865	34046	21542.4	21542.4
LOMBARDIA	1BR23	SU	1139	2006	Injuries	0.92865	34046	20000	5320.92
LOMBARDIA	1BR23	SU	1142	2006	Injuries	0.92865	34046	500000	550459
LOMBARDIA	1BR23	SU	544	2004	Injuries	0.92865	34046		22000
LOMBARDIA	1BR23	SU	3050	2011	Death	0.92865	34046	100000
LOMBARDIA	1BR23	SU	3113	2012	Injuries	0.92865	34046	40000
LOMBARDIA	1BR23	ME	1654	2008	Injuries	0.92865	34046	33681.4	33681.4
LOMBARDIA	1BR23	ME	492	2004	Injuries	0.92865	34046	10000	3500
LOMBARDIA	1BR23	ME	202	2004	Injuries	0.92865	34046	50000	35500
LOMBARDIA	1BR23	ME	441	2004	Injuries	0.92865	34046	40000	33000
LOMBARDIA	1BR23	ME	1553	2007	Injuries	0.92865	34046	15000	8413.9
LOMBARDIA	1BR23	GY	1779	2008	Injuries	0.92865	34046	50000	17600
LOMBARDIA	1BR23	NC	468	2004	Other	0.92865	34046	10000
LOMBARDIA	1BR23	NC	1149	2006	Injuries	0.92865	34046	6000
LOMBARDIA	1BR23	NC	2912	2011	Death	0.92865	34046	25000
LOMBARDIA	1BR23	OR	383	2004	Damages	0.92865	34046	600	266
LOMBARDIA	1BR23	ME	862	2005	Damages	0.92865	34046		393
LOMBARDIA	1BR23	ME	1601	2007	Damages	0.92865	34046	1000	750
LOMBARDIA	1BR23	ME	685	2005	Damages	0.92865	34046	150	110
LOMBARDIA	1BR23	ME	1869	2008	Damages	0.92865	34046	600	510
LOMBARDIA	1BR23	NC	3191	2012	Damages	0.92865	34046	800
LOMBARDIA	1BR23	NC	3221	2012	Damages	0.92865	34046	350
LOMBARDIA	1BR23	NC	1203	2006	Damages	0.92865	34046	1000	454.46
LOMBARDIA	1BR23	NC	1386	2007	Damages	0.92865	34046	1000
LOMBARDIA	1BR23	NC	1549	2007	Damages	0.92865	34046	500
LOMBARDIA	1BR23	NC	1603	2007	Damages	0.92865	34046	3500	2034.95
LOMBARDIA	1BR23	NC	1266	2006	Damages	0.92865	34046	3000
LOMBARDIA	1BR23	NC	1266	2006	Damages	0.92865	34046	2500	2350
LOMBARDIA	1BR23	NC	2959	2011	Damages	0.92865	34046	484	150
LOMBARDIA	1BR23	NC	3065	2011	Damages	0.92865	34046	1900	1551.62
LOMBARDIA	1BR23	NC	273	2004	Damages	0.92865	34046	400
LOMBARDIA	1BR23	NC	1834	2008	Damages	0.92865	34046	2000
LOMBARDIA	1BR23	NC	2338	2009	Damages	0.92865	34046	1500	400
LOMBARDIA	1BR23	NC	2298	2009	Damages	0.92865	34046	570
LOMBARDIA	1BR23	NC	2317	2009	Damages	0.92865	34046	2000
LOMBARDIA	1BR23	NC	2298	2009	Damages	0.92865	34046	570
LOMBARDIA	1BR23	NC	768	2005	Damages	0.92865	34046	2500
LOMBARDIA	1BR23	NC	992	2006	Damages	0.92865	34046	637.04	1457.03
LOMBARDIA	1BR23	NC	2298	2009	Damages	0.92865	34046	5000
LOMBARDIA	1BR23	NC	1925	2008	Damages	0.92865	34046	5000
LOMBARDIA	1BR23	NC	2421	2010	Damages	0.92865	34046	800
LOMBARDIA	1BR23	NC	1603	2007	Damages	0.92865	34046	5000	1182.56
LOMBARDIA	1BR23	NC	3085	2011	Damages	0.92865	34046	10000
LOMBARDIA	1BR23	NC	3085	2011	Damages	0.92865	34046	1160.93
LOMBARDIA	1BR23	NC	2112	2009	Damages	0.92865	34046	1000
LOMBARDIA	1BR23	NC	2242	2009	Damages	0.92865	34046	2000
LOMBARDIA	1BR23	NC	1546	2007	Damages	0.92865	34046	1000	207.47
LOMBARDIA	1BR23	AN	512	2004	Injuries	0.92865	34046	30000
LOMBARDIA	1BR23	OR	2354	2009	Injuries	0.92865	34046	35000
LOMBARDIA	1BR23	OR	987	2006	Injuries	0.92865	34046	25000	18000
LOMBARDIA	1BR23	OR	309	2004	Injuries	0.92865	34046	8000
LOMBARDIA	1BR23	OR	2471	2010	Injuries	0.92865	34046	70000
LOMBARDIA	1BR23	OR	2234	2009	Injuries	0.92865	34046	30000
LOMBARDIA	1BR23	OR	264	2004	Injuries	0.92865	34046	18000
LOMBARDIA	1BR23	OR	3198	2012	Injuries	0.92865	34046	35000
LOMBARDIA	1BR23	OR	1758	2008	Injuries	0.92865	34046	40000
LOMBARDIA	1BR23	OR	2948	2011	Injuries	0.92865	34046	40000
LOMBARDIA	1BR23	OR	2822	2011	Injuries	0.92865	34046	60000
LOMBARDIA	1BR23	OR	274	2004	Injuries	0.92865	34046	20000	14700
LOMBARDIA	1BR23	OR	2584	2010	Injuries	0.92865	34046	30000
LOMBARDIA	1BR23	OR	415	2004	Injuries	0.92865	34046	10300	10300
LOMBARDIA	1BR23	GY	2241	2009	Birth	0.92865	34046	90000	8258.4
LOMBARDIA	1BR23	OR	2119	2009	Injuries	0.92865	34046	35000
LOMBARDIA	1BR23	OR	1175	2006	Injuries	0.92865	34046	45000
LOMBARDIA	1BR23	ED	1647	2008	Death	0.92865	34046	100000
LOMBARDIA	1BR23	ED	3106	2012	Injuries	0.92865	34046
LOMBARDIA	1BR23	OR	1934	2008	Injuries	0.92865	34046	30000
LOMBARDIA	1BR23	SU	2938	2011	Damages	0.92865	34046
LOMBARDIA	1BR23	SU	1766	2008	Injuries	0.92865	34046	30000
LOMBARDIA	1BR23	ED	845	2005	Injuries	0.92865	34046	12000	6000
LOMBARDIA	1BR23	ED	1755	2008	Injuries	0.92865	34046	15000
LOMBARDIA	1BR23	ED	1814	2008	Injuries	0.92865	34046	30000
LOMBARDIA	1BR23	HS	1638	2007	Injuries	0.92865	34046	85000	50000
LOMBARDIA	1BR23	ME	1549	2007	Injuries	0.92865	34046	40000	29736
LOMBARDIA	1BR23	ME	3249	2012	Death	0.92865	34046
LOMBARDIA	1BR23	SU	1609	2007	Injuries	0.92865	34046	100000
LOMBARDIA	1BR23	GY	2522	2010	Birth	0.92865	34046	45000
LOMBARDIA	1BR23	GY	2331	2009	Birth	0.92865	34046	100000
LOMBARDIA	1BR23	OR	2175	2009	Injuries	0.92865	34046	35000
LOMBARDIA	1BR23	ED	2239	2009	Injuries	0.92865	34046	15000
LOMBARDIA	1BR23	ED	1198	2006	Injuries	0.92865	34046	15000	6300
LOMBARDIA	1BR23	ED	296	2004	Injuries	0.92865	34046	5000	5000
LOMBARDIA	1BR23	GY	1286	2007	Birth	0.92865	34046	300000	670013
LOMBARDIA	1BR23	ED	516	2004	Injuries	0.92865	34046	3000
LOMBARDIA	1BR23	ME	525	2004	Death	0.92865	34046	1000000	1150000
LOMBARDIA	1BR23	ED	504	2004	Injuries	0.92865	34046	40000
LOMBARDIA	1BR23	SU	649	2005	Death	0.92865	34046	50000
LOMBARDIA	1BR23	ME	657	2005	Injuries	0.92865	34046	500000
LOMBARDIA	1BR23	SU	1517	2007	Death	0.92865	34046	370000	345000
LOMBARDIA	1BR23	ED	197	2004	Injuries	0.92865	34046
LOMBARDIA	1BR23	ED	1933	2008	Injuries	0.92865	34046	30000
LOMBARDIA	1BR23	ED	2100	2009	Injuries	0.92865	34046	30000
LOMBARDIA	1BR23	ME	1421	2007	Injuries	0.92865	34046	35000
LOMBARDIA	1BR23	ED	1834	2008	Injuries	0.92865	34046	40000
LOMBARDIA	1BR23	ED	2991	2011	Injuries	0.92865	34046	20000
LOMBARDIA	1BR23	ME	2763	2011	Death	0.92865	34046	100000
LOMBARDIA	1BR23	SU	1492	2007	Death	0.92865	34046	50000
LOMBARDIA	1BR23	ED	1836	2008	Injuries	0.92865	34046	6200	6200
LOMBARDIA	1BR23	SU	3031	2011	Death	0.92865	34046	100000
LOMBARDIA	1BR23	OR	557	2005	Injuries	0.92865	34046	15000	14983.8
LOMBARDIA	1BR23	ME	524	2004	Death	0.92865	34046	100000	474000
LOMBARDIA	1BR23	ME	407	2004	Injuries	0.92865	34046	80000	66483.2
LOMBARDIA	1BR23	GY	1519	2007	Death	0.92865	34046	500000
LOMBARDIA	1BR23	ED	751	2005	Injuries	0.92865	34046	5000
LOMBARDIA	1BR23	ED	1854	2008	Injuries	0.92865	34046	40000	15000
LOMBARDIA	1BR23	ED	1922	2008	Death	0.92865	34046	100000
LOMBARDIA	1BR23	ED	855	2005	Injuries	0.92865	34046	50000	27612.2
LOMBARDIA	1BR23	ED	1720	2008	Injuries	0.92865	34046	9000
LOMBARDIA	1BR23	ED	2527	2010	Injuries	0.92865	34046	35000
LOMBARDIA	1BR23	ED	2367	2009	Injuries	0.92865	34046	40000
LOMBARDIA	1BR23	ED	2480	2010	Injuries	0.92865	34046	50000
LOMBARDIA	1BR23	SU	3227	2012	Injuries	0.92865	34046
LOMBARDIA	1BR23	ED	552	2005	Injuries	0.92865	34046	6000
LOMBARDIA	1BR23	SU	1182	2006	Injuries	0.92865	34046	40000	2365.05
LOMBARDIA	1BR23	ED	2753	2011	Injuries	0.92865	34046	50000
LOMBARDIA	1BR23	ED	1330	2007	Injuries	0.92865	34046	35000
LOMBARDIA	1BR23	ED	1300	2007	Injuries	0.92865	34046
LOMBARDIA	1BR23	ME	1791	2008	Injuries	0.92865	34046	20000
LOMBARDIA	1BR23	OR	922	2006	Injuries	0.92865	34046	25000
LOMBARDIA	1BR23	ME	917	2006	Injuries	0.92865	34046	20000
LOMBARDIA	1BR23	OR	2767	2011	Injuries	0.92865	34046	35000
LOMBARDIA	1BR23	ME	719	2005	Injuries	0.92865	34046	1045	1045
LOMBARDIA	1BR23	ED	483	2004	Injuries	0.92865	34046	35000
LOMBARDIA	1BR23	ME	1271	2006	Injuries	0.92865	34046	89984	89984
LOMBARDIA	1BR23	ED	1965	2008	Injuries	0.92865	34046	20000
LOMBARDIA	1BR23	ED	1590	2007	Injuries	0.92865	34046	20000	7481.47
LOMBARDIA	1BR23	ED	474	2004	Injuries	0.92865	34046	15000
LOMBARDIA	1BR23	ED	461	2004	Injuries	0.92865	34046	380000	355712
LOMBARDIA	1BR23	HS	2767	2011	Injuries	0.92865	34046	100000
LOMBARDIA	1BR23	ME	2820	2011	Injuries	0.92865	34046	30000
LOMBARDIA	1BR23	ME	2739	2011	Injuries	0.92865	34046	45000
LOMBARDIA	1BR23	ME	2466	2010	Injuries	0.92865	34046	275000	190000
LOMBARDIA	1BR23	GY	2652	2010	Injuries	0.92865	34046	25000
LOMBARDIA	1BR23	SU	1007	2006	Injuries	0.92865	34046	25000	4500
LOMBARDIA	1BR23	SU	1077	2006	Injuries	0.92865	34046	180000	161963
LOMBARDIA	1BR23	GY	2644	2010	Birth	0.92865	34046	60000
LOMBARDIA	1BR23	SU	666	2005	Injuries	0.92865	34046	50000
LOMBARDIA	1BR23	OR	854	2005	Damages	0.92865	34046		1300
LOMBARDIA	1BR23	ME	560	2005	Damages	0.92865	34046	2500
LOMBARDIA	1BR23	ED	1594	2007	Injuries	0.92865	34046	4500
LOMBARDIA	1BR23	ME	551	2005	Damages	0.92865	34046	261	261
LOMBARDIA	1BR23	ME	2512	2010	Injuries	0.92865	34046	10000	5300
LOMBARDIA	1BR23	ED	531	2004	Damages	0.92865	34046	1000
LOMBARDIA	1BR23	ME	1675	2008	Injuries	0.92865	34046	800
LOMBARDIA	1BR23	ME	1106	2006	Damages	0.92865	34046	811	811
LOMBARDIA	1BR23	ME	1471	2007	Damages	0.92865	34046	300	260
LOMBARDIA	1BR23	ME	1106	2006	Injuries	0.92865	34046	10000	2500
LOMBARDIA	1BR23	ME	210	2004	Damages	0.92865	34046	262	262
LOMBARDIA	1BR23	ME	413	2004	Damages	0.92865	34046	350	210
LOMBARDIA	1BR23	ME	1232	2006	Damages	0.92865	34046	250	190
LOMBARDIA	1BR23	ME	2255	2009	Injuries	0.92865	34046	20000
LOMBARDIA	1BR23	NC	1230	2006	Injuries	0.92865	34046	7000
LOMBARDIA	1BR23	NC	1780	2008	Injuries	0.92865	34046	20000
LOMBARDIA	1BR23	ME	533	2004	Injuries	0.92865	34046	10000
LOMBARDIA	1BR23	NC	1413	2007	Damages	0.92865	34046	5000
LOMBARDIA	1BR23	NC	2045	2009	Injuries	0.92865	34046	8000
LOMBARDIA	1BR23	NC	1191	2006	Injuries	0.92865	34046	6000
LOMBARDIA	1BR23	NC	552	2005	Injuries	0.92865	34046	9000
LOMBARDIA	1BR23	NC	740	2005	Injuries	0.92865	34046	7227.37	7227.37
LOMBARDIA	1BR23	NC	1048	2006	Injuries	0.92865	34046	10000
LOMBARDIA	1BR23	NC	783	2005	Injuries	0.92865	34046	20000
LOMBARDIA	1BR23	NC	2248	2009	Injuries	0.92865	34046	15000
LOMBARDIA	1BR23	NC	1434	2007	Injuries	0.92865	34046	8000	3500
LOMBARDIA	1BR23	NC	1469	2007	Injuries	0.92865	34046	10000
LOMBARDIA	1BR23	NC	1216	2006	Injuries	0.92865	34046	5000
LOMBARDIA	1BR23	NC	807	2005	Injuries	0.92865	34046	8000	6000
LOMBARDIA	1BR23	NC	987	2006	Injuries	0.92865	34046	120000	46517.7
LOMBARDIA	1BR23	NC	3205	2012	Injuries	0.92865	34046	10000
LOMBARDIA	1BR23	NC	2844	2011	Injuries	0.92865	34046	3000
LOMBARDIA	1BR23	NC	2830	2011	Injuries	0.92865	34046	10000	486.75
LOMBARDIA	1BR23	NC	285	2004	Injuries	0.92865	34046	15000
LOMBARDIA	1BR23	NC	1759	2008	Injuries	0.92865	34046	15000
LOMBARDIA	1BR23	NC	1352	2007	Injuries	0.92865	34046	20000	9690.99
LOMBARDIA	1BR23	NC	2014	2009	Injuries	0.92865	34046	2500	2500
LOMBARDIA	1BR23	ME	1758	2008	Injuries	0.92865	34046	70000	37990.9
LOMBARDIA	1BR23	SU	1568	2007	Injuries	0.92865	34046	15000
LOMBARDIA	1BR23	ME	3072	2011	Death	0.92865	34046	100000
LOMBARDIA	1BR23	ME	1050	2006	Injuries	0.92865	34046	40000	40000
LOMBARDIA	1BR23	ME	1570	2007	Injuries	0.92865	34046	40000	54223.5
LOMBARDIA	1BR23	ME	1013	2006	Injuries	0.92865	34046	7000
LOMBARDIA	1BR23	NC	1192	2006	Damages	0.92865	34046
LOMBARDIA	1BR23	SU	2623	2010	Damages	0.92865	34046
LOMBARDIA	1BR23	NC	790	2005	Damages	0.92865	34046
LOMBARDIA	1BR23	ME	2515	2010	Damages	0.92865	34046	6000	633
LOMBARDIA	1BR23	NC	1444	2007	Damages	0.92865	34046	500
LOMBARDIA	1BR23	NC	1231	2006	Damages	0.92865	34046		1534.18
LOMBARDIA	1BR23	NC	1220	2006	Damages	0.92865	34046	2500
LOMBARDIA	1BR23	NC	390	2004	Damages	0.92865	34046	7000	4020
LOMBARDIA	1BR23	NC	358	2004	Damages	0.92865	34046	491.16	491.16
LOMBARDIA	1BR23	NC	651	2005	Damages	0.92865	34046	1000	468.52
LOMBARDIA	1BR23	NC	334	2004	Injuries	0.92865	34046	10500
LOMBARDIA	1BR23	SU	2298	2009	Injuries	0.92865	34046	3500	3500
LOMBARDIA	1BR23	SU	2308	2009	Injuries	0.92865	34046	120000
LOMBARDIA	1BR23	GY	2277	2009	Injuries	0.92865	34046	30000
LOMBARDIA	1BR23	SU	1318	2007	Injuries	0.92865	34046	35000
LOMBARDIA	1BR23	SU	1163	2006	Injuries	0.92865	34046	50000	41496
LOMBARDIA	1BR23	SU	2326	2009	Injuries	0.92865	34046	80000
LOMBARDIA	1BR23	SU	2982	2011	Injuries	0.92865	34046	60000
LOMBARDIA	1BR23	SU	350	2004	Injuries	0.92865	34046	85000
LOMBARDIA	1BR23	OR	1139	2006	Injuries	0.92865	34046	30000
LOMBARDIA	1BR23	OR	2493	2010	Injuries	0.92865	34046	50
LOMBARDIA	1BR23	OR	2406	2010	Injuries	0.92865	34046	10000	10000
LOMBARDIA	1BR23	SU	1295	2007	Injuries	0.92865	34046	100000	97356
LOMBARDIA	1BR23	SU	1587	2007	Injuries	0.92865	34046	30000	30000
LOMBARDIA	1BR23	SU	1273	2006	Death	0.92865	34046	400000	325168
LOMBARDIA	1BR23	GY	3247	2012	Injuries	0.92865	34046
LOMBARDIA	1BR23	SU	1671	2008	Injuries	0.92865	34046	80000	43518
LOMBARDIA	1BR23	SU	3110	2012	Injuries	0.92865	34046
LOMBARDIA	1BR23	ME	2470	2010	Injuries	0.92865	34046	40000
LOMBARDIA	1BR23	ED	1525	2007	Injuries	0.92865	34046	40000
LOMBARDIA	1BR23	ED	1161	2006	Injuries	0.92865	34046	20000
LOMBARDIA	1BR23	SU	1132	2006	Injuries	0.92865	34046	25000
LOMBARDIA	1BR23	SU	1132	2006	Injuries	0.92865	34046	80000
LOMBARDIA	1BR23	SU	3239	2012	Injuries	0.92865	34046
LOMBARDIA	1BR23	SU	1864	2008	Injuries	0.92865	34046	35000
LOMBARDIA	1BR23	ED	1587	2007	Injuries	0.92865	34046	25000	10942.9
LOMBARDIA	1BR23	ME	2513	2010	Injuries	0.92865	34046	45000
LOMBARDIA	1BR23	GY	1419	2007	Injuries	0.92865	34046	250000
LOMBARDIA	1BR23	ED	1749	2008	Injuries	0.92865	34046	35000	7697.1
LOMBARDIA	1BR23	SU	1996	2008	Injuries	0.92865	34046	30000
LOMBARDIA	1BR23	GY	1419	2007	Injuries	0.92865	34046	250000	194139
LOMBARDIA	1BR23	ED	2590	2010	Injuries	0.92865	34046	20000
LOMBARDIA	1BR23	ME	909	2005	Injuries	0.92865	34046	75000	65600
LOMBARDIA	1BR23	GY	2620	2010	Birth	0.92865	34046	85000
LOMBARDIA	1BR23	ME	1296	2007	Injuries	0.92865	34046	25000
LOMBARDIA	1BR23	SU	425	2004	Injuries	0.92865	34046	25000
LOMBARDIA	1BR23	OR	2654	2010	Injuries	0.92865	34046	95000
LOMBARDIA	1BR23	ED	2337	2009	Injuries	0.92865	34046	30000
LOMBARDIA	1BR23	NC	1976	2008	Injuries	0.92865	34046	85000
LOMBARDIA	1BR23	NC	1986	2008	Injuries	0.92865	34046	95000	23846.7
LOMBARDIA	1BR23	NC	1447	2007	Injuries	0.92865	34046	10000	8100
LOMBARDIA	1BR23	NC	363	2004	Injuries	0.92865	34046	3000
LOMBARDIA	1BR23	HS	253	2004	Damages	0.92865	34046	1000
LOMBARDIA	1BR23	NC	1849	2008	Injuries	0.92865	34046	10000	2000
LOMBARDIA	1BR23	HS	398	2004	Injuries	0.92865	34046	471
LOMBARDIA	1BR23	ME	559	2005	Damages	0.92865	34046		80
LOMBARDIA	1BR23	ME	2268	2009	Damages	0.92865	34046	300	250
LOMBARDIA	1BR23	NC	1238	2006	Damages	0.92865	34046	90	90
LOMBARDIA	1BR23	NC	1401	2007	Damages	0.92865	34046	150	57.9
LOMBARDIA	1BR23	ME	1238	2006	Damages	0.92865	34046		90
LOMBARDIA	1BR23	NC	1645	2008	Damages	0.92865	34046	2500
LOMBARDIA	1BR23	NC	509	2004	Damages	0.92865	34046	3000	1151.34
LOMBARDIA	1BR23	NC	1262	2006	Damages	0.92865	34046	4500	1256.46
LOMBARDIA	1BR23	SU	1094	2006	Damages	0.92865	34046	400	280
LOMBARDIA	1BR23	NC	890	2005	Damages	0.92865	34046	5000	3715.29
LOMBARDIA	1BR23	NC	425	2004	Damages	0.92865	34046	5500	3031.68
LOMBARDIA	1BR23	OR	264	2004	Injuries	0.92865	34046	5500	16208
LOMBARDIA	1BR23	HS	469	2004	Injuries	0.92865	34046	35000
LOMBARDIA	1BR23	SU	1471	2007	Damages	0.92865	34046	2000	3500
LOMBARDIA	1BR23	SU	2009	2009	Damages	0.92865	34046	301.51	79
LOMBARDIA	1BR23	SU	201	2004	Damages	0.92865	34046
LOMBARDIA	1BR23	SU	1912	2008	Injuries	0.92865	34046	1000
LOMBARDIA	1BR23	SU	2402	2010	Damages	0.92865	34046	150
LOMBARDIA	1BR23	SU	831	2005	Damages	0.92865	34046	1
LOMBARDIA	1BR23	SU	1188	2006	Damages	0.92865	34046		480
LOMBARDIA	1BR23	SU	1175	2006	Damages	0.92865	34046	1000
LOMBARDIA	1BR23	SU	1960	2008	Damages	0.92865	34046	630	630
LOMBARDIA	1BR23	SU	1104	2006	Damages	0.92865	34046		266.53
LOMBARDIA	1BR23	SU	2183	2009	Injuries	0.92865	34046	1000	351
LOMBARDIA	1BR23	SU	1546	2007	Damages	0.92865	34046	500	62
LOMBARDIA	1BR23	SU	2683	2010	Damages	0.92865	34046
LOMBARDIA	1BR23	ME	407	2004	Death	0.92865	34046	100000
LOMBARDIA	1BR23	OR	1832	2008	Injuries	0.92865	34046	105000
LOMBARDIA	1BR23	OR	2182	2009	Injuries	0.92865	34046	55000
LOMBARDIA	1BR23	OR	2806	2011	Injuries	0.92865	34046	45000
LOMBARDIA	1BR23	OR	644	2005	Death	0.92865	34046	80000
LOMBARDIA	1BR23	SU	1615	2007	Injuries	0.92865	34046	25000	7000
LOMBARDIA	1BR23	GY	334	2004	Injuries	0.92865	34046	25000	1550
LOMBARDIA	1BR23	ME	419	2004	Injuries	0.92865	34046	5000
LOMBARDIA	1BR23	OR	454	2004	Death	0.92865	34046	50000	175000
LOMBARDIA	1BR23	HS	2680	2010	Injuries	0.92865	34046	8000
LOMBARDIA	1BR23	NC	1377	2007	Injuries	0.92865	34046	400	90
LOMBARDIA	1BR23	NC	1433	2007	Injuries	0.92865	34046	12000	2000
LOMBARDIA	1BR23	HS	1304	2007	Injuries	0.92865	34046	25000
LOMBARDIA	1BR23	NC	1940	2008	Injuries	0.92865	34046	20000
LOMBARDIA	1BR23	NC	2140	2009	Injuries	0.92865	34046	8000
LOMBARDIA	1BR23	NC	2996	2011	Injuries	0.92865	34046	30000
LOMBARDIA	1BR23	ME	999	2006	Injuries	0.92865	34046	47000	40000
LOMBARDIA	1BR23	SU	2030	2009	Injuries	0.92865	34046	25000	11500
LOMBARDIA	1BR23	SU	2122	2009	Injuries	0.92865	34046	35000
LOMBARDIA	1BR23	SU	2375	2010	Injuries	0.92865	34046	100000
LOMBARDIA	1BR23	SU	2858	2011	Injuries	0.92865	34046	35000	21705.3
LOMBARDIA	1BR23	NC	1582	2007	Injuries	0.92865	34046	15000
LOMBARDIA	1BR23	SU	3055	2011	Injuries	0.92865	34046	1000
LOMBARDIA	1BR23	ME	2466	2010	Injuries	0.92865	34046	5000
LOMBARDIA	1BR23	NC	2360	2009	Injuries	0.92865	34046	15000
LOMBARDIA	1BR23	ED	3207	2012	Injuries	0.92865	34046	35000
LOMBARDIA	1BR23	NC	1048	2006	Damages	0.92865	34046	10000
LOMBARDIA	1BR23	NC	1048	2006	Damages	0.92865	34046	40000
LOMBARDIA	1BR23	NC	1048	2006	Damages	0.92865	34046
LOMBARDIA	1BR23	NC	1048	2006	Damages	0.92865	34046
LOMBARDIA	1BR23	OT	2203	2009	Injuries	0.92865	34046	35000
LOMBARDIA	1BR23	NC	828	2005	Injuries	0.92865	34046	10000
LOMBARDIA	1BR23	NC	790	2005	Injuries	0.92865	34046	35000	24823
LOMBARDIA	1BR23	NC	2749	2011	Injuries	0.92865	34046		3500
LOMBARDIA	1BR23	NC	2546	2010	Injuries	0.92865	34046	20000
LOMBARDIA	1BR23	ME	1120	2006	Injuries	0.92865	34046	50000	27000
LOMBARDIA	1BR23	HS	1569	2007	Injuries	0.92865	34046	25000
LOMBARDIA	1BR23	HS	2102	2009	Injuries	0.92865	34046	75000	43473
LOMBARDIA	1BR23	NC	1093	2006	Damages	0.92865	34046
LOMBARDIA	1BR23	HS	1003	2006	Damages	0.92865	34046	918.58	1536
LOMBARDIA	1BR23	SU	2676	2010	Injuries	0.92865	34046	20000	6500
LOMBARDIA	1BR23	SU	757	2005	Death	0.92865	34046	100000	100000
LOMBARDIA	1BR23	SU	1475	2007	Injuries	0.92865	34046	18000	5937.06
LOMBARDIA	1BR23	SU	1741	2008	Injuries	0.92865	34046	160000	90000
LOMBARDIA	1BR23	SU	540	2004	Injuries	0.92865	34046	4000
LOMBARDIA	1BR23	OR	2878	2011	Injuries	0.92865	34046	170000	85566.5
LOMBARDIA	1BR23	OR	2508	2010	Death	0.92865	34046	520000	200000
LOMBARDIA	1BR23	OR	1728	2008	Injuries	0.92865	34046	48000	46887.7
LOMBARDIA	1BR23	SU	2415	2010	Damages	0.92865	34046	400
LOMBARDIA	1BR23	NC	1958	2008	Injuries	0.92865	34046	15000
LOMBARDIA	1BR23	NC	2715	2010	Injuries	0.92865	34046
LOMBARDIA	1BR23	NC	767	2005	Injuries	0.92865	34046
LOMBARDIA	1BR23	OR	992	2006	Injuries	0.92865	34046	25000	21596.8
LOMBARDIA	1BR23	OR	1644	2008	Injuries	0.92865	34046	100000
LOMBARDIA	1BR23	OR	1563	2007	Injuries	0.92865	34046	50000	43605.6
LOMBARDIA	1BR23	OR	2662	2010	Injuries	0.92865	34046	35000
LOMBARDIA	1BR23	OR	390	2004	Injuries	0.92865	34046	35000	6885
LOMBARDIA	1BR23	OR	2199	2009	Injuries	0.92865	34046	40000
LOMBARDIA	1BR23	SU	1118	2006	Injuries	0.92865	34046	35000	1500
LOMBARDIA	1BR23	SU	1912	2008	Injuries	0.92865	34046	2500	2500
LOMBARDIA	1BR23	NC	2605	2010	Injuries	0.92865	34046	3000
LOMBARDIA	1BR23	NC	2919	2011	Injuries	0.92865	34046	20000
LOMBARDIA	1BR23	ME	1770	2008	Damages	0.92865	34046	500	330
LOMBARDIA	1BR23	ME	1588	2007	Injuries	0.92865	34046	15000
LOMBARDIA	1BR23	ME	3102	2011	Injuries	0.92865	34046	40000
LOMBARDIA	1BR23	SU	3061	2011	Injuries	0.92865	34046	20000
LOMBARDIA	1BR23	ME	3157	2012	Injuries	0.92865	34046	35000
LOMBARDIA	1BR23	SU	2358	2009	Damages	0.92865	34046	211	90
LOMBARDIA	1BR23	ME	875	2005	Damages	0.92865	34046	70	65
LOMBARDIA	1BR23	ME	2801	2011	Damages	0.92865	34046	350	327.5
LOMBARDIA	1BR23	HS	2520	2010	Injuries	0.92865	34046	20000
LOMBARDIA	1BR23	NC	1597	2007	Injuries	0.92865	34046	10000
LOMBARDIA	1BR23	ED	3206	2012	Injuries	0.92865	34046	5000
LOMBARDIA	1BR23	OT	1842	2008	Injuries	0.92865	34046	3000
LOMBARDIA	1BR23	NC	1868	2008	Injuries	0.92865	34046	12000	7749.5
LOMBARDIA	1BR23	ED	821	2005	Death	0.92865	34046	100000
LOMBARDIA	1BR23	NC	1918	2008	Injuries	0.92865	34046	6000
LOMBARDIA	1BR23	ME	1961	2008	Injuries	0.92865	34046	10000
LOMBARDIA	1BR23	ME	1122	2006	Injuries	0.92865	34046	20000	17832.3
LOMBARDIA	1BR23	SU	2652	2010	Injuries	0.92865	34046	25000
LOMBARDIA	1BR23	ME	1287	2007	Injuries	0.92865	34046	18000
LOMBARDIA	1BR23	OR	2339	2009	Injuries	0.92865	34046	1500	346.05
LOMBARDIA	1BR23	ME	2900	2011	Injuries	0.92865	34046	250
LOMBARDIA	1BR23	GY	2490	2010	Injuries	0.92865	34046	15000
LOMBARDIA	1BR23	NC	3148	2012	Injuries	0.92865	34046	25000
LOMBARDIA	1BR23	HS	964	2006	Injuries	0.92865	34046	490	490
LOMBARDIA	1BR23	ME	2597	2010	Damages	0.92865	34046
LOMBARDIA	1BR23	HS	1062	2006	Damages	0.92865	34046	600
LOMBARDIA	1BR23	ME	2997	2011	Other	0.92865	34046
LOMBARDIA	1BR23	HS	1974	2008	Damages	0.92865	34046	25	25
LOMBARDIA	1BR23	ME	652	2005	Damages	0.92865	34046	300
LOMBARDIA	1BR23	NC	778	2005	Injuries	0.92865	34046	20000
LOMBARDIA	1BR23	SU	842	2005	Damages	0.92865	34046		263.76
LOMBARDIA	1BR23	ED	1094	2006	Death	0.92865	34046	25000
LOMBARDIA	1BR23	SU	859	2005	Injuries	0.92865	34046	35000
LOMBARDIA	1BR23	ED	2511	2010	Death	0.92865	34046	100000
LOMBARDIA	1BR23	GY	1762	2008	Injuries	0.92865	34046	1000
LOMBARDIA	1BR23	ME	2466	2010	Injuries	0.92865	34046	70000	6317.85
LOMBARDIA	1BR23	SU	799	2005	Injuries	0.92865	34046	20000
LOMBARDIA	1BR23	ME	1805	2008	Injuries	0.92865	34046
LOMBARDIA	1BR23	ME	2323	2009	Injuries	0.92865	34046	30000
LOMBARDIA	1BR23	AN	2274	2009	Injuries	0.92865	34046	20000
LOMBARDIA	1BR23	HS	2239	2009	Injuries	0.92865	34046	85000
LOMBARDIA	1BR23	OR	1392	2007	Death	0.92865	34046	50000
LOMBARDIA	1BR23	OR	1049	2006	Injuries	0.92865	34046	18334.8	18334.8
LOMBARDIA	1BR23	NC	1602	2007	Injuries	0.92865	34046	8000
LOMBARDIA	1BR23	ME	1301	2007	Injuries	0.92865	34046	8000	439.84
LOMBARDIA	1BR23	ED	2599	2010	Injuries	0.92865	34046	40000
LOMBARDIA	1BR23	ED	2395	2010	Injuries	0.92865	34046	25000	1187.53
LOMBARDIA	1BR23	ED	1265	2006	Injuries	0.92865	34046	20000
LOMBARDIA	1BR23	GY	2756	2011	Injuries	0.92865	34046	50000
LOMBARDIA	1BR23	ED	2934	2011	Injuries	0.92865	34046	35000
LOMBARDIA	1BR23	ED	842	2005	Injuries	0.92865	34046	15000
LOMBARDIA	1BR23	SU	3278	2012	Other	0.92865	34046	214
LOMBARDIA	1BR23	ED	2952	2011	Other	0.92865	34046
LOMBARDIA	1BR23	HS	1405	2007	Injuries	0.92865	34046	30000
LOMBARDIA	1BR23	OT	825	2005	Damages	0.92865	34046
LOMBARDIA	1BR23	NC	2455	2010	Damages	0.92865	34046	15000
LOMBARDIA	1BR23	NC	2877	2011	Damages	0.92865	34046
LOMBARDIA	1BR23	NC	2837	2011	Damages	0.92865	34046	1000
LOMBARDIA	1BR23	NC	2837	2011	Damages	0.92865	34046	1500
LOMBARDIA	1BR23	NC	2732	2010	Damages	0.92865	34046		700
LOMBARDIA	1BR23	NC	1346	2007	Damages	0.92865	34046	2500
LOMBARDIA	1BR23	NC	889	2005	Damages	0.92865	34046	800	363.5
LOMBARDIA	1BR23	ME	2868	2011	Injuries	0.92865	34046	50000
LOMBARDIA	1BR23	SU	2669	2010	Injuries	0.92865	34046	140000	140000
LOMBARDIA	1BR23	GY	1878	2008	Injuries	0.92865	34046	25000
LOMBARDIA	1BR23	HS	2302	2009	Injuries	0.92865	34046	70000
LOMBARDIA	1BR23	ED	2711	2010	Injuries	0.92865	34046	35000
LOMBARDIA	1BR23	SU	1118	2006	Injuries	0.92865	34046	35000
LOMBARDIA	1BR23	SU	2267	2009	Injuries	0.92865	34046	40000	12000
LOMBARDIA	1BR23	SU	2324	2009	Injuries	0.92865	34046	95000
LOMBARDIA	1BR23	NC	1046	2006	Damages	0.92865	34046	120	120
LOMBARDIA	1BR23	NC	1046	2006	Damages	0.92865	34046
LOMBARDIA	1BR23	SU	1156	2006	Injuries	0.92865	34046	900	212
LOMBARDIA	1BR23	SU	1616	2007	Injuries	0.92865	34046	20000	6308
LOMBARDIA	1BR23	OR	1364	2007	Injuries	0.92865	34046	10000
LOMBARDIA	1BR23	SU	2987	2011	Injuries	0.92865	34046	30000
LOMBARDIA	1BR23	ME	1304	2007	Damages	0.92865	34046	7000
LOMBARDIA	1BR23	ME	1787	2008	Damages	0.92865	34046	400
LOMBARDIA	1BR23	ME	1574	2007	Damages	0.92865	34046		40
LOMBARDIA	1BR23	ED	2859	2011	Damages	0.92865	34046	130
LOMBARDIA	1BR23	HS	2136	2009	Injuries	0.92865	34046	15000
LOMBARDIA	1BR23	ME	1125	2006	Injuries	0.92865	34046	2500
LOMBARDIA	1BR23	ME	1892	2008	Injuries	0.92865	34046	9000
LOMBARDIA	1BR23	ME	1801	2008	Injuries	0.92865	34046
LOMBARDIA	1BR23	HS	1338	2007	Injuries	0.92865	34046
LOMBARDIA	1BR23	AN	2511	2010	Injuries	0.92865	34046
LOMBARDIA	1BR23	OR	1875	2008	Injuries	0.92865	34046	10000
LOMBARDIA	1BR23	ED	1531	2007	Injuries	0.92865	34046	15000
LOMBARDIA	1BR23	ED	2274	2009	Injuries	0.92865	34046	30000	7473.62
LOMBARDIA	1BR23	SU	1555	2007	Injuries	0.92865	34046	120000	135040
LOMBARDIA	1BR23	SU	3127	2012	Injuries	0.92865	34046
LOMBARDIA	1BR23	ME	1573	2007	Damages	0.92865	34046	4000	1960
LOMBARDIA	1BR23	ED	2794	2011	Damages	0.92865	34046	2201.81
LOMBARDIA	1BR23	ME	2324	2009	Damages	0.92865	34046	3000	3300
LOMBARDIA	1BR23	SU	2745	2011	Injuries	0.92865	34046	3000
LOMBARDIA	1BR23	OR	2199	2009	Injuries	0.92865	34046	150000	13900
LOMBARDIA	1BR23	ME	2203	2009	Damages	0.92865	34046	66
LOMBARDIA	1BR23	ED	1587	2007	Damages	0.92865	34046	1000	513
LOMBARDIA	1BR23	HS	2413	2010	Injuries	0.92865	34046	10000
LOMBARDIA	1BR23	NC	2542	2010	Damages	0.92865	34046	8000
LOMBARDIA	1BR23	ED	2592	2010	Damages	0.92865	34046
LOMBARDIA	1BR23	NC	1998	2008	Damages	0.92865	34046	4000
LOMBARDIA	1BR23	NC	1575	2007	Damages	0.92865	34046	500
LOMBARDIA	1BR23	SU	2821	2011	Injuries	0.92865	34046	1000
LOMBARDIA	1BR23	ED	2154	2009	Injuries	0.92865	34046	1320	1320
LOMBARDIA	1BR23	ME	1491	2007	Damages	0.92865	34046
LOMBARDIA	1BR23	OR	2214	2009	Damages	0.92865	34046	990	990
LOMBARDIA	1BR23	ME	2330	2009	Damages	0.92865	34046	5000
LOMBARDIA	1BR23	NC	1478	2007	Damages	0.92865	34046	1500	1247.19
LOMBARDIA	1BR23	NC	2136	2009	Damages	0.92865	34046
LOMBARDIA	1BR22	ME	2000	2008	Other	0.886841	28754	5000
LOMBARDIA	1BR22	ED	1841	2008	Injuries	0.886841	28754	10000
LOMBARDIA	1BR22	ED	1282	2007	Injuries	0.886841	28754	20000
LOMBARDIA	1BR22	OR	1444	2007	Death	0.886841	28754
LOMBARDIA	1BR22	SU	1410	2007	Injuries	0.886841	28754
LOMBARDIA	1BR22	SU	1134	2006	Injuries	0.886841	28754	40000	45193
LOMBARDIA	1BR22	SU	1378	2007	Injuries	0.886841	28754	7800
LOMBARDIA	1BR22	OR	971	2006	Injuries	0.886841	28754	35000
LOMBARDIA	1BR22	ED	1149	2006	Death	0.886841	28754	50000
LOMBARDIA	1BR22	NC	2039	2009	Injuries	0.886841	28754	1
LOMBARDIA	1BR22	ED	1842	2008	Injuries	0.886841	28754	2000
LOMBARDIA	1BR22	ME	1867	2008	Damages	0.886841	28754	3600	3600
LOMBARDIA	1BR22	OR	786	2005	Injuries	0.886841	28754	9000
LOMBARDIA	1BR22	NC	1466	2007	Damages	0.886841	28754
LOMBARDIA	1BR22	GY	1531	2007	Injuries	0.886841	28754	112000	143000
LOMBARDIA	1BR22	SU	1569	2007	Injuries	0.886841	28754	170000
LOMBARDIA	1BR22	SU	1533	2007	Damages	0.886841	28754	2000	200
LOMBARDIA	1BR22	NC	1548	2007	Injuries	0.886841	28754	13060	13060
LOMBARDIA	1BR22	OR	1485	2007	Injuries	0.886841	28754	7845.71	7845.71
LOMBARDIA	1BR22	SU	1801	2008	Injuries	0.886841	28754	35000	8000
LOMBARDIA	1BR22	ME	1523	2007	Injuries	0.886841	28754	25000
LOMBARDIA	1BR22	SU	2220	2009	Injuries	0.886841	28754	30000
LOMBARDIA	1BR22	HS	2477	2010	Injuries	0.886841	28754	25000
LOMBARDIA	1BR22	NC	2905	2011	Damages	0.886841	28754		340
LOMBARDIA	1BR22	OR	2980	2011	Injuries	0.886841	28754		6500
LOMBARDIA	1BR22	SU	2438	2010	Injuries	0.886841	28754	25000
LOMBARDIA	1BR22	OT	2800	2011	Death	0.886841	28754	13000	13000
LOMBARDIA	1BR22	SU	2525	2010	Injuries	0.886841	28754	20000
LOMBARDIA	1BR22	SU	2731	2010	Injuries	0.886841	28754	500000
LOMBARDIA	1BR22	ED	2753	2011	Injuries	0.886841	28754
LOMBARDIA	1BR22	ED	2547	2010	Injuries	0.886841	28754	33
LOMBARDIA	1BR22	ED	2556	2010	Damages	0.886841	28754	25000
LOMBARDIA	1BR22	HS	2305	2009	Damages	0.886841	28754	1
LOMBARDIA	1BR22	SU	2294	2009	Injuries	0.886841	28754	25000	24500
LOMBARDIA	1BR22	OT	2504	2010	Injuries	0.886841	28754	25000
LOMBARDIA	1BR22	GY	2872	2011	Death	0.886841	28754	1000000
LOMBARDIA	1BR22	SU	2177	2009	Injuries	0.886841	28754	23000
LOMBARDIA	1BR22	GY	2141	2009	Injuries	0.886841	28754	1	10500
LOMBARDIA	1BR22	SU	1464	2007	Injuries	0.886841	28754		1300
LOMBARDIA	1BR22	ED	1541	2007	Injuries	0.886841	28754
LOMBARDIA	1BR22	ED	1542	2007	Injuries	0.886841	28754		37000
LOMBARDIA	1BR22	ED	1682	2008	Injuries	0.886841	28754	15000
LOMBARDIA	1BR22	OR	1631	2007	Injuries	0.886841	28754	30000
LOMBARDIA	1BR22	GY	1755	2008	Birth	0.886841	28754	20000	14851.1
LOMBARDIA	1BR22	OR	1591	2007	Injuries	0.886841	28754		42000
LOMBARDIA	1BR22	SU	1610	2007	Injuries	0.886841	28754	80000	55959.7
LOMBARDIA	1BR22	SU	1792	2008	Injuries	0.886841	28754	25000
LOMBARDIA	1BR22	NC	1685	2008	Other	0.886841	28754	4000
LOMBARDIA	1BR22	ED	1624	2007	Injuries	0.886841	28754	10000	13258.4
LOMBARDIA	1BR22	SU	1811	2008	Death	0.886841	28754	100000
LOMBARDIA	1BR22	ME	2021	2009	Injuries	0.886841	28754	1
LOMBARDIA	1BR22	OR	2016	2009	Injuries	0.886841	28754	65000
LOMBARDIA	1BR22	SU	1920	2008	Injuries	0.886841	28754	40000
LOMBARDIA	1BR22	ME	2037	2009	Injuries	0.886841	28754	15000
LOMBARDIA	1BR22	SU	2009	2009	Injuries	0.886841	28754	10000
LOMBARDIA	1BR22	SU	2016	2009	Injuries	0.886841	28754	59750	33400
LOMBARDIA	1BR22	GY	1966	2008	Injuries	0.886841	28754	1
LOMBARDIA	1BR22	NC	1878	2008	Injuries	0.886841	28754	1
LOMBARDIA	1BR22	NC	1335	2007	Injuries	0.886841	28754	60000
LOMBARDIA	1BR22	OR	783	2005	Injuries	0.886841	28754	9000
LOMBARDIA	1BR22	ME	798	2005	Damages	0.886841	28754	800
LOMBARDIA	1BR22	ME	828	2005	Damages	0.886841	28754	3000
LOMBARDIA	1BR22	ED	1099	2006	Injuries	0.886841	28754	15000	2424.43
LOMBARDIA	1BR22	OR	1135	2006	Injuries	0.886841	28754	80000	85300
LOMBARDIA	1BR22	SU	1191	2006	Injuries	0.886841	28754	15000
LOMBARDIA	1BR22	SU	982	2006	Injuries	0.886841	28754	20000
LOMBARDIA	1BR22	ME	1428	2007	Injuries	0.886841	28754	30000
LOMBARDIA	1BR22	ED	1129	2006	Injuries	0.886841	28754	10000
LOMBARDIA	1BR22	SU	779	2005	Death	0.886841	28754
LOMBARDIA	1BR22	NC	1302	2007	Injuries	0.886841	28754		5700
LOMBARDIA	1BR22	OR	1976	2008	Injuries	0.886841	28754	40000
LOMBARDIA	1BR22	SU	1249	2006	Injuries	0.886841	28754		9970
LOMBARDIA	1BR22	SU	1163	2006	Injuries	0.886841	28754	73000	73000
LOMBARDIA	1BR22	SU	1266	2006	Injuries	0.886841	28754		6200
LOMBARDIA	1BR22	ED	1279	2007	Injuries	0.886841	28754	15000
LOMBARDIA	1BR22	ED	1156	2006	Damages	0.886841	28754
LOMBARDIA	1BR22	ME	1238	2006	Damages	0.886841	28754		111.04
LOMBARDIA	1BR22	ED	936	2006	Injuries	0.886841	28754
LOMBARDIA	1BR22	ME	982	2006	Damages	0.886841	28754		102.85
LOMBARDIA	1BR22	ED	827	2005	Injuries	0.886841	28754
LOMBARDIA	1BR22	OR	1454	2007	Injuries	0.886841	28754		22500
LOMBARDIA	1BR22	ED	875	2005	Injuries	0.886841	28754
LOMBARDIA	1BR22	HS	1134	2006	Damages	0.886841	28754
LOMBARDIA	1BR22	GY	775	2005	Other	0.886841	28754
LOMBARDIA	1BR22	ED	875	2005	Injuries	0.886841	28754
LOMBARDIA	1BR22	SU	744	2005	Injuries	0.886841	28754
LOMBARDIA	1BR22	ED	747	2005	Injuries	0.886841	28754
LOMBARDIA	1BR22	SU	915	2006	Injuries	0.886841	28754
LOMBARDIA	1BR22	ME	839	2005	Injuries	0.886841	28754
LOMBARDIA	1BR22	OR	854	2005	Injuries	0.886841	28754
LOMBARDIA	1BR22	OR	874	2005	Injuries	0.886841	28754
LOMBARDIA	1BR22	SU	932	2006	Injuries	0.886841	28754
LOMBARDIA	1BR22	OR	1297	2007	Injuries	0.886841	28754		11500
LOMBARDIA	1BR22	GY	1120	2006	Birth	0.886841	28754		6042.1
LOMBARDIA	1BR22	ED	757	2005	Injuries	0.886841	28754
LOMBARDIA	1BR22	SU	804	2005	Injuries	0.886841	28754
LOMBARDIA	1BR22	ED	387	2004	Injuries	0.886841	28754	3500
LOMBARDIA	1BR22	ME	482	2004	Damages	0.886841	28754	200
LOMBARDIA	1BR22	OR	574	2005	Injuries	0.886841	28754	15000
LOMBARDIA	1BR22	SU	1570	2007	Injuries	0.886841	28754
LOMBARDIA	1BR22	SU	572	2005	Injuries	0.886841	28754
LOMBARDIA	1BR22	SU	1570	2007	Injuries	0.886841	28754	5000
LOMBARDIA	1BR22	SU	279	2004	Injuries	0.886841	28754	200000	154640
LOMBARDIA	1BR22	ME	3039	2011	Injuries	0.886841	28754	100008
LOMBARDIA	1BR22	OR	485	2004	Injuries	0.886841	28754
LOMBARDIA	1BR22	SU	701	2005	Injuries	0.886841	28754	5000	97558.9
LOMBARDIA	1BR22	ME	1248	2006	Injuries	0.886841	28754	20000
LOMBARDIA	1BR22	SU	672	2005	Injuries	0.886841	28754
LOMBARDIA	1BR22	NC	3047	2011	Injuries	0.886841	28754	10000	5000
LOMBARDIA	1BR22	OR	3114	2012	Damages	0.886841	28754	3660
LOMBARDIA	1BR22	ED	2924	2011	Injuries	0.886841	28754	1000
LOMBARDIA	1BR22	ED	2996	2011	Other	0.886841	28754
LOMBARDIA	1BR22	ED	3015	2011	Other	0.886841	28754
LOMBARDIA	1BR22	ED	3013	2011	Other	0.886841	28754
LOMBARDIA	1BR22	OR	3061	2011	Other	0.886841	28754
LOMBARDIA	1BR22	ME	3060	2011	Death	0.886841	28754	150000
LOMBARDIA	1BR22	ED	2996	2011	Other	0.886841	28754
LOMBARDIA	1BR22	ED	3024	2011	Other	0.886841	28754
LOMBARDIA	1BR22	ED	3024	2011	Other	0.886841	28754
LOMBARDIA	1BR22	ED	3241	2012	Death	0.886841	28754
LOMBARDIA	1BR22	ME	3194	2012	Damages	0.886841	28754	6000
LOMBARDIA	1BR22	OT	2924	2011	Other	0.886841	28754	1000
LOMBARDIA	1BR22	ED	3024	2011	Other	0.886841	28754
LOMBARDIA	1BR22	SU	3236	2012	Death	0.886841	28754
LOMBARDIA	1BR22	ME	2955	2011	Death	0.886841	28754	350000
LOMBARDIA	1BR22	GY	2884	2011	Death	0.886841	28754	1
LOMBARDIA	1BR22	SU	2974	2011	Injuries	0.886841	28754	6500
LOMBARDIA	1BR22	ED	3274	2012	Other	0.886841	28754
LOMBARDIA	1BR22	ED	3284	2012	Other	0.886841	28754
LOMBARDIA	1BR22	SU	3059	2011	Other	0.886841	28754
LOMBARDIA	1BR22	ED	3043	2011	Injuries	0.886841	28754	10000	10000
LOMBARDIA	1BR22	SU	3120	2012	Other	0.886841	28754
LOMBARDIA	1BR22	SU	3116	2012	Other	0.886841	28754
LOMBARDIA	1BR22	ME	3111	2012	Other	0.886841	28754
LOMBARDIA	1BR22	ME	3111	2012	Other	0.886841	28754
LOMBARDIA	1BR22	ME	3111	2012	Other	0.886841	28754
LOMBARDIA	1BR22	ED	3023	2011	Other	0.886841	28754
LOMBARDIA	1BR22	ME	3005	2011	Injuries	0.886841	28754	41000
LOMBARDIA	1BR22	ME	3005	2011	Other	0.886841	28754
LOMBARDIA	1BR22	ED	3052	2011	Other	0.886841	28754
LOMBARDIA	1BR22	ED	3045	2011	Other	0.886841	28754
LOMBARDIA	1BR22	OR	3010	2011	Injuries	0.886841	28754	1000
LOMBARDIA	1BR22	ED	3045	2011	Other	0.886841	28754
LOMBARDIA	1BR22	ED	3046	2011	Other	0.886841	28754
LOMBARDIA	1BR22	OT	3055	2011	Other	0.886841	28754
LOMBARDIA	1BR22	ED	3017	2011	Injuries	0.886841	28754	11700
LOMBARDIA	1BR22	ED	3045	2011	Other	0.886841	28754
LOMBARDIA	1BR22	ME	2952	2011	Injuries	0.886841	28754	1
LOMBARDIA	1BR22	ME	2898	2011	Death	0.886841	28754	150000
LOMBARDIA	1BR22	SU	832	2005	Injuries	0.886841	28754
LOMBARDIA	1BR22	ME	870	2005	Injuries	0.886841	28754	4000
LOMBARDIA	1BR22	HS	656	2005	Damages	0.886841	28754
LOMBARDIA	1BR22	GY	684	2005	Injuries	0.886841	28754	30000
LOMBARDIA	1BR22	GY	1262	2006	Birth	0.886841	28754	70000
LOMBARDIA	1BR22	GY	1427	2007	Birth	0.886841	28754	2067.41	2067.41
LOMBARDIA	1BR22	GY	1274	2006	Birth	0.886841	28754	430000	430000
LOMBARDIA	1BR22	GY	1381	2007	Injuries	0.886841	28754	30000
LOMBARDIA	1BR22	GY	1392	2007	Injuries	0.886841	28754	220000
LOMBARDIA	1BR22	ED	1373	2007	Injuries	0.886841	28754	25000	4120.22
LOMBARDIA	1BR22	GY	1493	2007	Other	0.886841	28754	45000
LOMBARDIA	1BR22	ED	2966	2011	Other	0.886841	28754
LOMBARDIA	1BR22	GY	1582	2007	Injuries	0.886841	28754
LOMBARDIA	1BR22	ME	1276	2006	Death	0.886841	28754	250000
LOMBARDIA	1BR22	NC	794	2005	Injuries	0.886841	28754	7000
LOMBARDIA	1BR22	GY	905	2005	Injuries	0.886841	28754	60000	58736
LOMBARDIA	1BR22	GY	2963	2011	Other	0.886841	28754
LOMBARDIA	1BR22	OT	2934	2011	Other	0.886841	28754
LOMBARDIA	1BR22	NC	332	2004	Injuries	0.886841	28754	5000
LOMBARDIA	1BR22	ME	874	2005	Injuries	0.886841	28754	300000	240000
LOMBARDIA	1BR22	SU	2305	2009	Injuries	0.886841	28754		1641.8
LOMBARDIA	1BR22	SU	2340	2009	Injuries	0.886841	28754	3500	8500
LOMBARDIA	1BR22	SU	2647	2010	Injuries	0.886841	28754	1	3000
LOMBARDIA	1BR22	SU	2631	2010	Injuries	0.886841	28754	1620	1620
LOMBARDIA	1BR22	SU	2541	2010	Injuries	0.886841	28754	1	850
LOMBARDIA	1BR22	SU	702	2005	Injuries	0.886841	28754		2296
LOMBARDIA	1BR22	SU	2039	2009	Injuries	0.886841	28754	3000	450
LOMBARDIA	1BR22	SU	587	2005	Injuries	0.886841	28754	2900	2900
LOMBARDIA	1BR22	SU	574	2005	Injuries	0.886841	28754		4280
LOMBARDIA	1BR22	ME	210	2004	Injuries	0.886841	28754	10000	5368.43
LOMBARDIA	1BR22	GY	307	2004	Injuries	0.886841	28754	8000
LOMBARDIA	1BR22	ED	2410	2010	Injuries	0.886841	28754	25000
LOMBARDIA	1BR22	OR	2617	2010	Injuries	0.886841	28754	90000
LOMBARDIA	1BR22	SU	2317	2009	Injuries	0.886841	28754	1	570
LOMBARDIA	1BR22	SU	2829	2011	Injuries	0.886841	28754	350000
LOMBARDIA	1BR22	SU	2989	2011	Death	0.886841	28754
LOMBARDIA	1BR22	OR	2760	2011	Injuries	0.886841	28754	30000
LOMBARDIA	1BR22	SU	2323	2009	Injuries	0.886841	28754	15000
LOMBARDIA	1BR22	SU	2129	2009	Injuries	0.886841	28754	16000	20000
LOMBARDIA	1BR22	SU	442	2004	Injuries	0.886841	28754	500
LOMBARDIA	1BR22	SU	3108	2012	Injuries	0.886841	28754	70000
LOMBARDIA	1BR22	OR	1007	2006	Injuries	0.886841	28754	35000	540
LOMBARDIA	1BR22	SU	492	2004	Injuries	0.886841	28754	10000	72141
LOMBARDIA	1BR22	SU	1353	2007	Injuries	0.886841	28754	55000	540
LOMBARDIA	1BR22	SU	762	2005	Injuries	0.886841	28754	30000	4565
LOMBARDIA	1BR22	SU	3142	2012	Injuries	0.886841	28754	140000
LOMBARDIA	1BR22	SU	1871	2008	Injuries	0.886841	28754	60500	60500
LOMBARDIA	1BR22	SU	939	2006	Injuries	0.886841	28754
LOMBARDIA	1BR22	SU	952	2006	Injuries	0.886841	28754
LOMBARDIA	1BR22	GY	3246	2012	Injuries	0.886841	28754
LOMBARDIA	1BR22	GY	2868	2011	Injuries	0.886841	28754
LOMBARDIA	1BR22	SU	1472	2007	Injuries	0.886841	28754	8600	8600
LOMBARDIA	1BR22	SU	630	2005	Injuries	0.886841	28754
LOMBARDIA	1BR22	SU	2757	2011	Injuries	0.886841	28754	5000	5000
LOMBARDIA	1BR22	SU	2042	2009	Injuries	0.886841	28754	1	4500
LOMBARDIA	1BR22	SU	2549	2010	Injuries	0.886841	28754	3800	5000
LOMBARDIA	1BR22	SU	2413	2010	Injuries	0.886841	28754	1
LOMBARDIA	1BR22	SU	2948	2011	Death	0.886841	28754	150000
LOMBARDIA	1BR22	SU	1857	2008	Injuries	0.886841	28754	500000	500000
LOMBARDIA	1BR22	SU	2822	2011	Injuries	0.886841	28754	600000
LOMBARDIA	1BR22	SU	2759	2011	Injuries	0.886841	28754	7000
LOMBARDIA	1BR22	SU	638	2005	Injuries	0.886841	28754	66000	66000
LOMBARDIA	1BR22	OR	1147	2006	Injuries	0.886841	28754	30000
LOMBARDIA	1BR22	SU	2955	2011	Injuries	0.886841	28754	12000
LOMBARDIA	1BR22	GY	415	2004	Injuries	0.886841	28754	10000	10000
LOMBARDIA	1BR22	OR	2655	2010	Injuries	0.886841	28754	1
LOMBARDIA	1BR22	ME	341	2004	Injuries	0.886841	28754	650	650
LOMBARDIA	1BR22	ME	1521	2007	Injuries	0.886841	28754	25000
LOMBARDIA	1BR22	SU	2938	2011	Injuries	0.886841	28754		280
LOMBARDIA	1BR22	SU	2949	2011	Injuries	0.886841	28754
LOMBARDIA	1BR22	ME	2266	2009	Injuries	0.886841	28754	1	16000
LOMBARDIA	1BR22	SU	2511	2010	Injuries	0.886841	28754	1
LOMBARDIA	1BR22	GY	2395	2010	Birth	0.886841	28754	1.82115e+06
LOMBARDIA	1BR22	ED	2541	2010	Injuries	0.886841	28754	13000	8000
LOMBARDIA	1BR22	ED	1059	2006	Injuries	0.886841	28754		3200
LOMBARDIA	1BR22	ED	2927	2011	Injuries	0.886841	28754	12200
LOMBARDIA	1BR22	ED	792	2005	Injuries	0.886841	28754	2000	15038.3
LOMBARDIA	1BR22	GY	2413	2010	Death	0.886841	28754	200000
LOMBARDIA	1BR22	SU	673	2005	Injuries	0.886841	28754		850
LOMBARDIA	1BR22	ME	2562	2010	Injuries	0.886841	28754	3000
LOMBARDIA	1BR22	ED	2837	2011	Injuries	0.886841	28754	25000
LOMBARDIA	1BR22	SU	2074	2009	Injuries	0.886841	28754	15000
LOMBARDIA	1BR22	SU	556	2005	Injuries	0.886841	28754
LOMBARDIA	1BR22	ED	910	2005	Injuries	0.886841	28754
LOMBARDIA	1BR22	ED	2590	2010	Injuries	0.886841	28754	25000
LOMBARDIA	1BR22	ED	2333	2009	Injuries	0.886841	28754	10000	11301.5
LOMBARDIA	1BR22	ED	2483	2010	Injuries	0.886841	28754	21500
LOMBARDIA	1BR22	HS	2305	2009	Injuries	0.886841	28754	0.1
LOMBARDIA	1BR22	ED	1653	2008	Injuries	0.886841	28754	40000
LOMBARDIA	1BR22	ED	2249	2009	Injuries	0.886841	28754	2000
LOMBARDIA	1BR22	SU	413	2004	Injuries	0.886841	28754	2000	82543.1
LOMBARDIA	1BR22	ED	2199	2009	Injuries	0.886841	28754	1	1058
LOMBARDIA	1BR22	ED	2224	2009	Injuries	0.886841	28754	1	17500
LOMBARDIA	1BR22	ED	2514	2010	Injuries	0.886841	28754	4000	6500
LOMBARDIA	1BR22	ED	3270	2012	Injuries	0.886841	28754
LOMBARDIA	1BR22	ED	2091	2009	Injuries	0.886841	28754	6000
LOMBARDIA	1BR22	ED	2084	2009	Injuries	0.886841	28754	2000
LOMBARDIA	1BR22	ED	2583	2010	Death	0.886841	28754	100000
LOMBARDIA	1BR22	ED	2604	2010	Injuries	0.886841	28754	25000
LOMBARDIA	1BR22	HS	1952	2008	Injuries	0.886841	28754	1	20000
LOMBARDIA	1BR22	ED	1916	2008	Injuries	0.886841	28754	13334
LOMBARDIA	1BR22	GY	2375	2010	Birth	0.886841	28754	5000000
LOMBARDIA	1BR22	GY	957	2006	Death	0.886841	28754	400000	400000
LOMBARDIA	1BR22	ED	3206	2012	Injuries	0.886841	28754	9500	7500
LOMBARDIA	1BR22	SU	2721	2010	Damages	0.886841	28754	1500	1500
LOMBARDIA	1BR22	ME	2122	2009	Damages	0.886841	28754	1700	1500
LOMBARDIA	1BR22	GY	2161	2009	Injuries	0.886841	28754
LOMBARDIA	1BR22	GY	3255	2012	Injuries	0.886841	28754
LOMBARDIA	1BR22	HS	292	2004	Injuries	0.886841	28754
LOMBARDIA	1BR22	GY	3255	2012	Injuries	0.886841	28754
LOMBARDIA	1BR22	GY	2358	2009	Injuries	0.886841	28754	10000
LOMBARDIA	1BR22	ME	3131	2012	Injuries	0.886841	28754	15000
LOMBARDIA	1BR22	SU	539	2004	Injuries	0.886841	28754	75000	135911
LOMBARDIA	1BR22	NC	1673	2008	Injuries	0.886841	28754	10000
LOMBARDIA	1BR22	HS	741	2005	Injuries	0.886841	28754	20000
LOMBARDIA	1BR22	NC	2288	2009	Damages	0.886841	28754	1	415
LOMBARDIA	1BR22	NC	1966	2008	Damages	0.886841	28754	1500	450
LOMBARDIA	1BR22	OR	2613	2010	Injuries	0.886841	28754	12000
LOMBARDIA	1BR22	OR	2291	2009	Injuries	0.886841	28754	1
LOMBARDIA	1BR22	OR	2268	2009	Injuries	0.886841	28754	1	18820
LOMBARDIA	1BR22	SU	3248	2012	Injuries	0.886841	28754	31500
LOMBARDIA	1BR22	OR	3246	2012	Injuries	0.886841	28754	40000
LOMBARDIA	1BR22	OR	398	2004	Injuries	0.886841	28754	500	2860
LOMBARDIA	1BR22	HS	569	2005	Injuries	0.886841	28754	1000
LOMBARDIA	1BR22	OR	457	2004	Injuries	0.886841	28754
LOMBARDIA	1BR22	ED	447	2004	Injuries	0.886841	28754		7000
LOMBARDIA	1BR22	ED	2982	2011	Injuries	0.886841	28754	1000
LOMBARDIA	1BR22	SU	2170	2009	Death	0.886841	28754	200000
LOMBARDIA	1BR22	SU	2486	2010	Injuries	0.886841	28754	1
LOMBARDIA	1BR22	ME	2312	2009	Injuries	0.886841	28754	10000
LOMBARDIA	1BR22	ED	1878	2008	Injuries	0.886841	28754	20000
LOMBARDIA	1BR22	ED	2557	2010	Injuries	0.886841	28754	25000
LOMBARDIA	1BR22	ED	3194	2012	Injuries	0.886841	28754	15000
LOMBARDIA	1BR22	GY	3249	2012	Death	0.886841	28754
LOMBARDIA	1BR22	ED	460	2004	Injuries	0.886841	28754
LOMBARDIA	1BR22	ED	1175	2006	Injuries	0.886841	28754	12000	10597.7
LOMBARDIA	1BR22	ED	1892	2008	Injuries	0.886841	28754	49250
LOMBARDIA	1BR22	ED	1891	2008	Injuries	0.886841	28754	15000
LOMBARDIA	1BR22	ED	2056	2009	Injuries	0.886841	28754	1
LOMBARDIA	1BR22	ED	1171	2006	Injuries	0.886841	28754
LOMBARDIA	1BR22	ED	440	2004	Injuries	0.886841	28754	35000
LOMBARDIA	1BR22	GY	439	2004	Birth	0.886841	28754
LOMBARDIA	1BR22	GY	880	2005	Death	0.886841	28754	100000
LOMBARDIA	1BR22	ED	1609	2007	Death	0.886841	28754	100000
LOMBARDIA	1BR22	SU	2498	2010	Injuries	0.886841	28754	3000000
LOMBARDIA	1BR22	ED	2680	2010	Injuries	0.886841	28754	122484
LOMBARDIA	1BR22	ED	498	2004	Injuries	0.886841	28754
LOMBARDIA	1BR22	ED	2129	2009	Injuries	0.886841	28754	1000
LOMBARDIA	1BR22	ED	1511	2007	Injuries	0.886841	28754
LOMBARDIA	1BR22	ED	400	2004	Injuries	0.886841	28754	3000	14633
LOMBARDIA	1BR22	OR	1952	2008	Injuries	0.886841	28754	12000
LOMBARDIA	1BR22	ME	3050	2011	Injuries	0.886841	28754	6500
LOMBARDIA	1BR22	SU	488	2004	Injuries	0.886841	28754	11978.7	38021.3
LOMBARDIA	1BR22	GY	2843	2011	Injuries	0.886841	28754	1500000
LOMBARDIA	1BR22	SU	1945	2008	Damages	0.886841	28754	2500	1700
LOMBARDIA	1BR22	OR	513	2004	Damages	0.886841	28754		2868.31
LOMBARDIA	1BR22	ME	709	2005	Damages	0.886841	28754
LOMBARDIA	1BR22	ME	2154	2009	Injuries	0.886841	28754	1700
LOMBARDIA	1BR22	ME	2107	2009	Injuries	0.886841	28754	7000	5200
LOMBARDIA	1BR22	ED	2934	2011	Death	0.886841	28754	150000	45000
LOMBARDIA	1BR22	NC	2337	2009	Injuries	0.886841	28754	1700
LOMBARDIA	1BR22	NC	1612	2007	Injuries	0.886841	28754	25000	18500
LOMBARDIA	1BR22	NC	3248	2012	Injuries	0.886841	28754	5000
LOMBARDIA	1BR22	NC	302	2004	Injuries	0.886841	28754		747.15
LOMBARDIA	1BR22	ME	2669	2010	Injuries	0.886841	28754	15000
LOMBARDIA	1BR22	NC	1797	2008	Damages	0.886841	28754	1500
LOMBARDIA	1BR22	GY	1864	2008	Injuries	0.886841	28754	25000
LOMBARDIA	1BR22	GY	1894	2008	Injuries	0.886841	28754	25000
LOMBARDIA	1BR22	SU	1913	2008	Injuries	0.886841	28754	125000
LOMBARDIA	1BR22	SU	2407	2010	Injuries	0.886841	28754	500000
LOMBARDIA	1BR22	SU	1889	2008	Injuries	0.886841	28754	30000	11257.2
LOMBARDIA	1BR22	SU	1909	2008	Injuries	0.886841	28754	45000	40080.2
LOMBARDIA	1BR22	SU	1279	2007	Injuries	0.886841	28754
LOMBARDIA	1BR22	SU	213	2004	Injuries	0.886841	28754	33000	33000
LOMBARDIA	1BR22	SU	2105	2009	Injuries	0.886841	28754	11000
LOMBARDIA	1BR22	SU	1360	2007	Injuries	0.886841	28754
LOMBARDIA	1BR22	SU	566	2005	Injuries	0.886841	28754	1000	17788.4
LOMBARDIA	1BR22	SU	3184	2012	Injuries	0.886841	28754	4500	4000
LOMBARDIA	1BR22	SU	485	2004	Injuries	0.886841	28754
LOMBARDIA	1BR22	SU	2098	2009	Injuries	0.886841	28754	9000
LOMBARDIA	1BR22	SU	789	2005	Injuries	0.886841	28754	50008
LOMBARDIA	1BR22	OR	756	2005	Injuries	0.886841	28754
LOMBARDIA	1BR22	OR	2112	2009	Injuries	0.886841	28754
LOMBARDIA	1BR22	ME	3255	2012	Injuries	0.886841	28754
LOMBARDIA	1BR22	GY	527	2004	Injuries	0.886841	28754		11428.9
LOMBARDIA	1BR22	GY	568	2005	Birth	0.886841	28754	20000	19838.8
LOMBARDIA	1BR22	SU	611	2005	Injuries	0.886841	28754	50000	1606.8
LOMBARDIA	1BR22	GY	727	2005	Birth	0.886841	28754	1500000	885000
LOMBARDIA	1BR22	GY	483	2004	Birth	0.886841	28754
LOMBARDIA	1BR22	GY	574	2005	Injuries	0.886841	28754
LOMBARDIA	1BR22	GY	2631	2010	Death	0.886841	28754	1700000
LOMBARDIA	1BR22	ED	2010	2009	Injuries	0.886841	28754	414093
LOMBARDIA	1BR22	ME	421	2004	Injuries	0.886841	28754	1500
LOMBARDIA	1BR22	ME	349	2004	Injuries	0.886841	28754	65000	5500
LOMBARDIA	1BR22	OR	809	2005	Death	0.886841	28754	5000	625000
LOMBARDIA	1BR22	SU	517	2004	Injuries	0.886841	28754	1500	97593.7
LOMBARDIA	1BR22	HS	567	2005	Injuries	0.886841	28754	40000
LOMBARDIA	1BR22	ME	3068	2011	Injuries	0.886841	28754	70000
LOMBARDIA	1BR22	GY	2372	2009	Injuries	0.886841	28754	25000
LOMBARDIA	1BR22	ME	433	2004	Injuries	0.886841	28754	10000	12812.7
LOMBARDIA	1BR22	ME	2834	2011	Death	0.886841	28754	800000
LOMBARDIA	1BR22	GY	217	2004	Injuries	0.886841	28754	7000	7000
LOMBARDIA	1BR22	ED	650	2005	Injuries	0.886841	28754
LOMBARDIA	1BR22	NC	2154	2009	Injuries	0.886841	28754	1
LOMBARDIA	1BR22	ME	2044	2009	Injuries	0.886841	28754	25000
LOMBARDIA	1BR22	NC	2161	2009	Damages	0.886841	28754	1
LOMBARDIA	1BR22	SU	2218	2009	Damages	0.886841	28754	1
LOMBARDIA	1BR22	SU	2506	2010	Damages	0.886841	28754	78
LOMBARDIA	1BR22	SU	2394	2010	Damages	0.886841	28754	1	260
LOMBARDIA	1BR22	ED	1539	2007	Injuries	0.886841	28754
LOMBARDIA	1BR22	ME	1931	2008	Injuries	0.886841	28754	600000	100000
LOMBARDIA	1BR22	OR	2295	2009	Injuries	0.886841	28754	10000
LOMBARDIA	1BR22	OR	776	2005	Injuries	0.886841	28754	3500
LOMBARDIA	1BR22	OR	3190	2012	Injuries	0.886841	28754	15000
LOMBARDIA	1BR22	OR	603	2005	Injuries	0.886841	28754
LOMBARDIA	1BR22	SU	1965	2008	Injuries	0.886841	28754	110500	170000
LOMBARDIA	1BR22	OR	628	2005	Injuries	0.886841	28754
LOMBARDIA	1BR22	OR	277	2004	Injuries	0.886841	28754	25000
LOMBARDIA	1BR22	NC	1521	2007	Injuries	0.886841	28754	20000	11500
LOMBARDIA	1BR22	NC	2310	2009	Injuries	0.886841	28754		16000
LOMBARDIA	1BR22	SU	1042	2006	Injuries	0.886841	28754	3333
LOMBARDIA	1BR22	ME	2238	2009	Injuries	0.886841	28754	1	2100
LOMBARDIA	1BR22	SU	2646	2010	Death	0.886841	28754	500000
LOMBARDIA	1BR22	SU	2539	2010	Death	0.886841	28754	800000
LOMBARDIA	1BR22	NC	3100	2011	Injuries	0.886841	28754	48000
LOMBARDIA	1BR22	SU	2631	2010	Injuries	0.886841	28754	9000
LOMBARDIA	1BR22	ME	2752	2011	Injuries	0.886841	28754	52000	13000
LOMBARDIA	1BR22	SU	2525	2010	Injuries	0.886841	28754
LOMBARDIA	1BR22	ED	2717	2010	Injuries	0.886841	28754	25000
LOMBARDIA	1BR22	GY	2296	2009	Death	0.886841	28754	750000
LOMBARDIA	1BR22	SU	2858	2011	Injuries	0.886841	28754	25000	3500
LOMBARDIA	1BR22	SU	2882	2011	Injuries	0.886841	28754	49000
LOMBARDIA	1BR22	SU	2325	2009	Injuries	0.886841	28754	20008
LOMBARDIA	1BR22	NC	1989	2008	Injuries	0.886841	28754	1
LOMBARDIA	1BR22	GY	3172	2012	Injuries	0.886841	28754	1
LOMBARDIA	1BR22	ME	2100	2009	Injuries	0.886841	28754	1700
LOMBARDIA	1BR22	ED	2715	2010	Injuries	0.886841	28754
LOMBARDIA	1BR22	ED	2031	2009	Injuries	0.886841	28754	1
LOMBARDIA	1BR22	ED	3234	2012	Injuries	0.886841	28754	20000
LOMBARDIA	1BR22	ED	2189	2009	Injuries	0.886841	28754	500000
LOMBARDIA	1BR22	GY	2778	2011	Injuries	0.886841	28754	25000	8000
LOMBARDIA	1BR22	NC	2007	2008	Injuries	0.886841	28754	1	3243
LOMBARDIA	1BR22	ME	2354	2009	Damages	0.886841	28754		1000
LOMBARDIA	1BR22	ME	2366	2009	Damages	0.886841	28754		230
LOMBARDIA	1BR22	NC	2259	2009	Injuries	0.886841	28754	1
LOMBARDIA	1BR22	OT	1449	2007	Injuries	0.886841	28754	20000
LOMBARDIA	1BR22	SU	1303	2007	Injuries	0.886841	28754
LOMBARDIA	1BR22	SU	3094	2011	Injuries	0.886841	28754	6500
LOMBARDIA	1BR22	GY	1660	2008	Birth	0.886841	28754	25000	4112
LOMBARDIA	1BR22	ED	1469	2007	Injuries	0.886841	28754
LOMBARDIA	1BR22	ED	2760	2011	Death	0.886841	28754	500000
LOMBARDIA	1BR22	ED	2675	2010	Injuries	0.886841	28754	8000	8000
LOMBARDIA	1BR22	ME	870	2005	Death	0.886841	28754	7500
LOMBARDIA	1BR22	OR	2764	2011	Death	0.886841	28754	25000
LOMBARDIA	1BR22	ME	2864	2011	Injuries	0.886841	28754	200000
LOMBARDIA	1BR22	SU	2882	2011	Damages	0.886841	28754		880
LOMBARDIA	1BR22	SU	1923	2008	Injuries	0.886841	28754	30002	45000
LOMBARDIA	1BR22	SU	2576	2010	Injuries	0.886841	28754	90623
LOMBARDIA	1BR22	SU	2324	2009	Injuries	0.886841	28754	15000
LOMBARDIA	1BR22	ED	2084	2009	Injuries	0.886841	28754	5000
LOMBARDIA	1BR22	SU	2469	2010	Injuries	0.886841	28754	80000
LOMBARDIA	1BR22	SU	2400	2010	Injuries	0.886841	28754	48086
LOMBARDIA	1BR22	SU	3109	2012	Injuries	0.886841	28754	60000
LOMBARDIA	1BR22	ED	2522	2010	Injuries	0.886841	28754	1
LOMBARDIA	1BR22	ME	2532	2010	Injuries	0.886841	28754
LOMBARDIA	1BR22	SU	2871	2011	Injuries	0.886841	28754	25000
LOMBARDIA	1BR22	GY	1962	2008	Injuries	0.886841	28754	3000
LOMBARDIA	1BR22	ME	1485	2007	Death	0.886841	28754	100008
LOMBARDIA	1BR22	ME	2389	2010	Damages	0.886841	28754	36
LOMBARDIA	1BR22	ED	2457	2010	Injuries	0.886841	28754	1	9584
LOMBARDIA	1BR22	ED	1699	2008	Damages	0.886841	28754	5000	4000
LOMBARDIA	1BR22	ED	2014	2009	Damages	0.886841	28754	3000	2065.18
LOMBARDIA	1BR22	ME	321	2004	Damages	0.886841	28754	5000
LOMBARDIA	1BR22	ME	2515	2010	Damages	0.886841	28754	1
LOMBARDIA	1BR22	NC	1945	2008	Injuries	0.886841	28754	1
LOMBARDIA	1BR22	NC	2707	2010	Damages	0.886841	28754	1500
LOMBARDIA	1BR22	ED	2583	2010	Damages	0.886841	28754	1500
LOMBARDIA	1BR22	NC	1909	2008	Damages	0.886841	28754	1200	1097
LOMBARDIA	1BR22	ME	2660	2010	Damages	0.886841	28754	1	2000
LOMBARDIA	1BR22	OR	2178	2009	Damages	0.886841	28754	1700	3801
LOMBARDIA	1BR22	ME	3204	2012	Damages	0.886841	28754	1249	1269.5
LOMBARDIA	1BR28	HS	889	2005	Injuries	0.918196	58556	400008
LOMBARDIA	1BR28	HS	889	2005	Other	0.918196	58556	17777
LOMBARDIA	1BR28	ME	854	2005	Death	0.918196	58556	20000	6000
LOMBARDIA	1BR28	ED	699	2005	Other	0.918196	58556	50000
LOMBARDIA	1BR28	ME	697	2005	Other	0.918196	58556		98
LOMBARDIA	1BR28	GY	419	2004	Damages	0.918196	58556	500
LOMBARDIA	1BR28	NC	359	2004	Injuries	0.918196	58556		200
LOMBARDIA	1BR28	ED	1283	2007	Damages	0.918196	58556	3000
LOMBARDIA	1BR28	NC	460	2004	Damages	0.918196	58556
LOMBARDIA	1BR28	ME	987	2006	Injuries	0.918196	58556	50000	30496
LOMBARDIA	1BR28	GY	1086	2006	Death	0.918196	58556	50008
LOMBARDIA	1BR28	GY	884	2005	Other	0.918196	58556	10000
LOMBARDIA	1BR28	OT	562	2005	Death	0.918196	58556	400008
LOMBARDIA	1BR28	GY	448	2004	Injuries	0.918196	58556	5000
LOMBARDIA	1BR28	SU	499	2004	Injuries	0.918196	58556	15000	7000
LOMBARDIA	1BR28	ME	512	2004	Other	0.918196	58556	10000
LOMBARDIA	1BR28	SU	561	2005	Injuries	0.918196	58556	20008
LOMBARDIA	1BR28	NC	266	2004	Injuries	0.918196	58556	15000	5000
LOMBARDIA	1BR28	SU	274	2004	Damages	0.918196	58556		200
LOMBARDIA	1BR28	ME	320	2004	Damages	0.918196	58556	1000
LOMBARDIA	1BR28	NC	310	2004	Injuries	0.918196	58556	1000
LOMBARDIA	1BR28	ME	1506	2007	Other	0.918196	58556	15000	16836
LOMBARDIA	1BR28	NC	1584	2007	Injuries	0.918196	58556	20000
LOMBARDIA	1BR28	ED	1603	2007	Damages	0.918196	58556	500	980
LOMBARDIA	1BR28	ME	1811	2008	Injuries	0.918196	58556	15000
LOMBARDIA	1BR28	OR	1700	2008	Damages	0.918196	58556	1000	250
LOMBARDIA	1BR28	ED	2975	2011	Injuries	0.918196	58556	15000
LOMBARDIA	1BR28	SU	2696	2010	Other	0.918196	58556	10000
LOMBARDIA	1BR28	ME	2987	2011	Death	0.918196	58556	450000
LOMBARDIA	1BR28	SU	2865	2011	Damages	0.918196	58556	5050	2400
LOMBARDIA	1BR28	SU	2850	2011	Injuries	0.918196	58556	100000	103000
LOMBARDIA	1BR28	NC	2933	2011	Damages	0.918196	58556		800
LOMBARDIA	1BR28	ME	2560	2010	Damages	0.918196	58556		15
LOMBARDIA	1BR28	GY	3200	2012	Injuries	0.918196	58556	15000
LOMBARDIA	1BR28	OR	3215	2012	Injuries	0.918196	58556	10000
LOMBARDIA	1BR28	ME	3051	2011	Damages	0.918196	58556	1000
LOMBARDIA	1BR28	ED	3011	2011	Death	0.918196	58556	100000
LOMBARDIA	1BR28	ED	2905	2011	Injuries	0.918196	58556		1350
LOMBARDIA	1BR28	ME	2905	2011	Death	0.918196	58556	130000
LOMBARDIA	1BR28	ME	2935	2011	Damages	0.918196	58556		50
LOMBARDIA	1BR28	NC	2933	2011	Damages	0.918196	58556	400
LOMBARDIA	1BR28	NC	3085	2011	Injuries	0.918196	58556	6000
LOMBARDIA	1BR28	SU	3205	2012	Injuries	0.918196	58556	25000
LOMBARDIA	1BR28	ME	3206	2012	Injuries	0.918196	58556
LOMBARDIA	1BR28	ME	2682	2010	Other	0.918196	58556	5000
LOMBARDIA	1BR28	ME	2739	2011	Damages	0.918196	58556	5000
LOMBARDIA	1BR28	ED	3112	2012	Injuries	0.918196	58556	30000
LOMBARDIA	1BR28	NC	2248	2009	Damages	0.918196	58556	2500	967.78
LOMBARDIA	1BR28	SU	2914	2011	Injuries	0.918196	58556	777
LOMBARDIA	1BR28	GY	1741	2008	Injuries	0.918196	58556	10000
LOMBARDIA	1BR28	ME	2252	2009	Damages	0.918196	58556		300
LOMBARDIA	1BR28	ME	2252	2009	Damages	0.918196	58556		500
LOMBARDIA	1BR28	ME	2252	2009	Damages	0.918196	58556		350
LOMBARDIA	1BR28	SU	2562	2010	Damages	0.918196	58556		650
LOMBARDIA	1BR28	NC	1490	2007	Injuries	0.918196	58556	10000	754
LOMBARDIA	1BR28	SU	1178	2006	Injuries	0.918196	58556	1000	611
LOMBARDIA	1BR28	SU	2490	2010	Injuries	0.918196	58556	10000	2000
LOMBARDIA	1BR28	SU	2886	2011	Injuries	0.918196	58556		400
LOMBARDIA	1BR28	SU	2627	2010	Injuries	0.918196	58556	5000	3200
LOMBARDIA	1BR28	SU	2969	2011	Injuries	0.918196	58556		1500
LOMBARDIA	1BR28	SU	512	2004	Injuries	0.918196	58556	5000	7500
LOMBARDIA	1BR28	GY	1258	2006	Injuries	0.918196	58556	5000
LOMBARDIA	1BR28	SU	1114	2006	Injuries	0.918196	58556	100000
LOMBARDIA	1BR28	OR	922	2006	Injuries	0.918196	58556	3333
LOMBARDIA	1BR28	SU	259	2004	Injuries	0.918196	58556	15000	2000
LOMBARDIA	1BR28	SU	2808	2011	Injuries	0.918196	58556	20000	17000
LOMBARDIA	1BR28	OR	1486	2007	Injuries	0.918196	58556	50000	16636
LOMBARDIA	1BR28	SU	1188	2006	Injuries	0.918196	58556	55000	54800
LOMBARDIA	1BR28	SU	373	2004	Injuries	0.918196	58556		43677.9
LOMBARDIA	1BR28	SU	2647	2010	Injuries	0.918196	58556	5000
LOMBARDIA	1BR28	SU	2017	2009	Injuries	0.918196	58556	10000
LOMBARDIA	1BR28	SU	2733	2010	Injuries	0.918196	58556		500
LOMBARDIA	1BR28	SU	2605	2010	Injuries	0.918196	58556	20000	13000
LOMBARDIA	1BR28	GY	1399	2007	Birth	0.918196	58556	20000
LOMBARDIA	1BR28	GY	2088	2009	Birth	0.918196	58556	30000
LOMBARDIA	1BR28	SU	2654	2010	Injuries	0.918196	58556	20000
LOMBARDIA	1BR28	SU	623	2005	Injuries	0.918196	58556	15008
LOMBARDIA	1BR28	SU	527	2004	Injuries	0.918196	58556	150000	128000
LOMBARDIA	1BR28	ED	1016	2006	Death	0.918196	58556	10008
LOMBARDIA	1BR28	GY	344	2004	Injuries	0.918196	58556	25000	2000
LOMBARDIA	1BR28	SU	1213	2006	Injuries	0.918196	58556	30000	13243.8
LOMBARDIA	1BR28	ED	1709	2008	Injuries	0.918196	58556	3333
LOMBARDIA	1BR28	SU	1993	2008	Injuries	0.918196	58556	35000	21000
LOMBARDIA	1BR28	SU	2275	2009	Injuries	0.918196	58556	20000	11248
LOMBARDIA	1BR28	SU	2382	2010	Injuries	0.918196	58556	50000	146224
LOMBARDIA	1BR28	ME	548	2005	Injuries	0.918196	58556	20000	500
LOMBARDIA	1BR28	ME	349	2004	Injuries	0.918196	58556	20000
LOMBARDIA	1BR28	ME	994	2006	Injuries	0.918196	58556	50000
LOMBARDIA	1BR28	ED	2004	2008	Injuries	0.918196	58556	10000	1350
LOMBARDIA	1BR28	ME	2235	2009	Injuries	0.918196	58556	30000
LOMBARDIA	1BR28	ME	2296	2009	Injuries	0.918196	58556	20000	3700
LOMBARDIA	1BR28	ME	2893	2011	Death	0.918196	58556	150000
LOMBARDIA	1BR28	ME	2828	2011	Injuries	0.918196	58556	10000
LOMBARDIA	1BR28	SU	2655	2010	Injuries	0.918196	58556	10000
LOMBARDIA	1BR28	SU	1667	2008	Death	0.918196	58556	480000	324480
LOMBARDIA	1BR28	ME	853	2005	Injuries	0.918196	58556	22222
LOMBARDIA	1BR28	SU	1843	2008	Injuries	0.918196	58556	5000	1028.9
LOMBARDIA	1BR28	SU	1443	2007	Injuries	0.918196	58556		897
LOMBARDIA	1BR28	ME	2770	2011	Injuries	0.918196	58556	20000
LOMBARDIA	1BR28	SU	930	2006	Injuries	0.918196	58556	5008
LOMBARDIA	1BR28	ME	2863	2011	Death	0.918196	58556	100000
LOMBARDIA	1BR28	SU	2127	2009	Injuries	0.918196	58556	300000
LOMBARDIA	1BR28	ED	926	2006	Injuries	0.918196	58556	20000	5000
LOMBARDIA	1BR28	GY	1253	2006	Birth	0.918196	58556	50000
LOMBARDIA	1BR28	ME	894	2005	Injuries	0.918196	58556	30000	3000
LOMBARDIA	1BR28	ME	639	2005	Death	0.918196	58556	50000
LOMBARDIA	1BR28	ME	1345	2007	Injuries	0.918196	58556	20000
LOMBARDIA	1BR28	ED	1454	2007	Injuries	0.918196	58556	50000
LOMBARDIA	1BR28	ME	1003	2006	Injuries	0.918196	58556	300000	349120
LOMBARDIA	1BR28	ED	3165	2012	Injuries	0.918196	58556	20000
LOMBARDIA	1BR28	GY	2106	2009	Birth	0.918196	58556	50000
LOMBARDIA	1BR28	SU	2323	2009	Injuries	0.918196	58556	15000	500
LOMBARDIA	1BR28	HS	1463	2007	Injuries	0.918196	58556	50000	10000
LOMBARDIA	1BR28	GY	1738	2008	Birth	0.918196	58556	1630000	1637440
LOMBARDIA	1BR28	ED	2991	2011	Injuries	0.918196	58556	30000
LOMBARDIA	1BR28	ED	413	2004	Injuries	0.918196	58556	20000	30500
LOMBARDIA	1BR28	GY	2575	2010	Death	0.918196	58556	600000
LOMBARDIA	1BR28	SU	2458	2010	Injuries	0.918196	58556	5000	2000
LOMBARDIA	1BR28	ED	356	2004	Injuries	0.918196	58556	10000
LOMBARDIA	1BR28	ED	1009	2006	Injuries	0.918196	58556	20000	5234.4
LOMBARDIA	1BR28	ED	355	2004	Injuries	0.918196	58556	20000
LOMBARDIA	1BR28	ED	422	2004	Injuries	0.918196	58556	25000	2350
LOMBARDIA	1BR28	ED	887	2005	Injuries	0.918196	58556	10000
LOMBARDIA	1BR28	SU	1755	2008	Injuries	0.918196	58556	50000	20000
LOMBARDIA	1BR28	SU	1972	2008	Death	0.918196	58556	250000
LOMBARDIA	1BR28	ED	2296	2009	Injuries	0.918196	58556	10000
LOMBARDIA	1BR28	GY	526	2004	Injuries	0.918196	58556	70008
LOMBARDIA	1BR28	SU	1230	2006	Injuries	0.918196	58556	20008
LOMBARDIA	1BR28	SU	446	2004	Death	0.918196	58556	7	306000
LOMBARDIA	1BR28	HS	2708	2010	Injuries	0.918196	58556	10000
LOMBARDIA	1BR28	ED	911	2005	Damages	0.918196	58556	200
LOMBARDIA	1BR28	ME	889	2005	Damages	0.918196	58556	1000	850
LOMBARDIA	1BR28	ED	800	2005	Damages	0.918196	58556	2500	1500
LOMBARDIA	1BR28	ME	2687	2010	Damages	0.918196	58556	2000
LOMBARDIA	1BR28	ED	2673	2010	Damages	0.918196	58556	1000
LOMBARDIA	1BR28	SU	2155	2009	Damages	0.918196	58556		1300
LOMBARDIA	1BR28	ME	1337	2007	Damages	0.918196	58556		1400
LOMBARDIA	1BR28	OR	1370	2007	Damages	0.918196	58556		781.81
LOMBARDIA	1BR28	ME	1076	2006	Damages	0.918196	58556	3000	1000
LOMBARDIA	1BR28	ME	877	2005	Damages	0.918196	58556	2000	900
LOMBARDIA	1BR28	ME	784	2005	Damages	0.918196	58556		401.81
LOMBARDIA	1BR28	SU	789	2005	Damages	0.918196	58556	2500
LOMBARDIA	1BR28	ME	1133	2006	Damages	0.918196	58556	1500
LOMBARDIA	1BR28	OR	295	2004	Damages	0.918196	58556	2000
LOMBARDIA	1BR28	NC	247	2004	Injuries	0.918196	58556		2700
LOMBARDIA	1BR28	AN	1132	2006	Injuries	0.918196	58556	5000
LOMBARDIA	1BR28	ME	937	2006	Injuries	0.918196	58556	50008
LOMBARDIA	1BR28	HS	1013	2006	Injuries	0.918196	58556	3000
LOMBARDIA	1BR28	ME	889	2005	Injuries	0.918196	58556	17777
LOMBARDIA	1BR28	SU	2947	2011	Injuries	0.918196	58556	777
LOMBARDIA	1BR28	SU	2298	2009	Injuries	0.918196	58556	17777
LOMBARDIA	1BR28	ME	2214	2009	Injuries	0.918196	58556	5000
LOMBARDIA	1BR28	ME	2458	2010	Injuries	0.918196	58556	200000
LOMBARDIA	1BR28	ME	791	2005	Injuries	0.918196	58556	300008
LOMBARDIA	1BR28	SU	1882	2008	Death	0.918196	58556	200000	134976
LOMBARDIA	1BR28	SU	1616	2007	Injuries	0.918196	58556	50000	11591.2
LOMBARDIA	1BR28	SU	1807	2008	Injuries	0.918196	58556	30000	10492.3
LOMBARDIA	1BR28	SU	1517	2007	Injuries	0.918196	58556	600000	770000
LOMBARDIA	1BR28	SU	2626	2010	Injuries	0.918196	58556	35000	15000
LOMBARDIA	1BR28	SU	2654	2010	Injuries	0.918196	58556	350000	200000
LOMBARDIA	1BR28	SU	3246	2012	Death	0.918196	58556
LOMBARDIA	1BR28	SU	3040	2011	Injuries	0.918196	58556	60000
LOMBARDIA	1BR28	SU	2493	2010	Death	0.918196	58556	500000	370000
LOMBARDIA	1BR28	SU	2162	2009	Injuries	0.918196	58556	150000	265000
LOMBARDIA	1BR28	ME	2179	2009	Injuries	0.918196	58556	300000
LOMBARDIA	1BR28	SU	2031	2009	Injuries	0.918196	58556	5000
LOMBARDIA	1BR28	SU	1912	2008	Injuries	0.918196	58556	100000
LOMBARDIA	1BR28	ME	1163	2006	Injuries	0.918196	58556	50000
LOMBARDIA	1BR28	ME	790	2005	Injuries	0.918196	58556	30000	13203.2
LOMBARDIA	1BR28	NC	2302	2009	Damages	0.918196	58556	1000
LOMBARDIA	1BR28	NC	2024	2009	Damages	0.918196	58556		385
LOMBARDIA	1BR28	NC	2386	2010	Damages	0.918196	58556		249.5
LOMBARDIA	1BR28	NC	2052	2009	Damages	0.918196	58556	2000
LOMBARDIA	1BR28	NC	2359	2009	Damages	0.918196	58556		487.78
LOMBARDIA	1BR28	NC	3130	2012	Damages	0.918196	58556		1720
LOMBARDIA	1BR28	NC	212	2004	Damages	0.918196	58556	200	109.74
LOMBARDIA	1BR28	NC	223	2004	Damages	0.918196	58556
LOMBARDIA	1BR28	NC	688	2005	Damages	0.918196	58556		615.65
LOMBARDIA	1BR28	NC	1171	2006	Damages	0.918196	58556	2000	400
LOMBARDIA	1BR28	NC	632	2005	Damages	0.918196	58556	3000	965
LOMBARDIA	1BR28	NC	659	2005	Damages	0.918196	58556		330
LOMBARDIA	1BR28	NC	863	2005	Damages	0.918196	58556	200
LOMBARDIA	1BR28	NC	925	2006	Damages	0.918196	58556	500	570
LOMBARDIA	1BR28	NC	971	2006	Damages	0.918196	58556		315
LOMBARDIA	1BR28	NC	433	2004	Damages	0.918196	58556		724.8
LOMBARDIA	1BR28	NC	554	2005	Damages	0.918196	58556		71.6
LOMBARDIA	1BR28	NC	1034	2006	Damages	0.918196	58556		320
LOMBARDIA	1BR28	NC	1014	2006	Damages	0.918196	58556		533.2
LOMBARDIA	1BR28	NC	727	2005	Damages	0.918196	58556		324.12
LOMBARDIA	1BR28	NC	1395	2007	Damages	0.918196	58556	2000	766
LOMBARDIA	1BR28	NC	1596	2007	Damages	0.918196	58556		537.12
LOMBARDIA	1BR28	NC	1979	2008	Damages	0.918196	58556	1000	400
LOMBARDIA	1BR28	NC	1654	2008	Damages	0.918196	58556	500
LOMBARDIA	1BR28	NC	1990	2008	Damages	0.918196	58556		356
LOMBARDIA	1BR28	NC	1748	2008	Damages	0.918196	58556		489.36
LOMBARDIA	1BR28	NC	1637	2007	Damages	0.918196	58556		353.84
LOMBARDIA	1BR28	NC	2837	2011	Damages	0.918196	58556		146.5
LOMBARDIA	1BR28	NC	3036	2011	Damages	0.918196	58556	1000	169.17
LOMBARDIA	1BR28	NC	1854	2008	Damages	0.918196	58556	3000
LOMBARDIA	1BR28	NC	3106	2012	Damages	0.918196	58556		217
LOMBARDIA	1BR28	NC	2758	2011	Damages	0.918196	58556		209.8
LOMBARDIA	1BR28	NC	1750	2008	Damages	0.918196	58556		693
LOMBARDIA	1BR28	NC	2987	2011	Damages	0.918196	58556	600
LOMBARDIA	1BR28	OR	1871	2008	Injuries	0.918196	58556	20000	3300
LOMBARDIA	1BR28	OR	332	2004	Injuries	0.918196	58556	10000
LOMBARDIA	1BR28	OR	2399	2010	Injuries	0.918196	58556	30000
LOMBARDIA	1BR28	OR	2126	2009	Injuries	0.918196	58556	20008
LOMBARDIA	1BR28	OR	3053	2011	Injuries	0.918196	58556	20000
LOMBARDIA	1BR28	GY	792	2005	Birth	0.918196	58556		1950
LOMBARDIA	1BR28	ED	2457	2010	Injuries	0.918196	58556	20000
LOMBARDIA	1BR28	SU	1503	2007	Injuries	0.918196	58556	75000
LOMBARDIA	1BR28	SU	1049	2006	Injuries	0.918196	58556	30000	6000
LOMBARDIA	1BR28	ED	832	2005	Death	0.918196	58556	30000
LOMBARDIA	1BR28	SU	2577	2010	Injuries	0.918196	58556	50000
LOMBARDIA	1BR28	ED	3227	2012	Death	0.918196	58556
LOMBARDIA	1BR28	ED	3214	2012	Injuries	0.918196	58556
LOMBARDIA	1BR28	ED	901	2005	Injuries	0.918196	58556	5000	2098.64
LOMBARDIA	1BR28	ED	797	2005	Death	0.918196	58556	100000
LOMBARDIA	1BR28	ED	2869	2011	Death	0.918196	58556	300000	120000
LOMBARDIA	1BR28	ED	328	2004	Death	0.918196	58556	200000	44360
LOMBARDIA	1BR28	ED	2143	2009	Injuries	0.918196	58556	250000	274960
LOMBARDIA	1BR28	ED	2449	2010	Injuries	0.918196	58556	30000	10000
LOMBARDIA	1BR28	ED	2547	2010	Injuries	0.918196	58556	5000
LOMBARDIA	1BR28	OR	3129	2012	Injuries	0.918196	58556	10000
LOMBARDIA	1BR28	ED	2555	2010	Injuries	0.918196	58556	600000	550000
LOMBARDIA	1BR28	ME	728	2005	Injuries	0.918196	58556	200000	35000
LOMBARDIA	1BR28	OR	929	2006	Injuries	0.918196	58556		58500
LOMBARDIA	1BR28	ED	1051	2006	Injuries	0.918196	58556	30000	9300
LOMBARDIA	1BR28	ME	1112	2006	Death	0.918196	58556	80000
LOMBARDIA	1BR28	SU	2717	2010	Injuries	0.918196	58556	20000
LOMBARDIA	1BR28	SU	2679	2010	Death	0.918196	58556	40000	185764
LOMBARDIA	1BR28	ME	979	2006	Damages	0.918196	58556		1700
LOMBARDIA	1BR28	ED	1895	2008	Damages	0.918196	58556	5000
LOMBARDIA	1BR28	ED	2603	2010	Damages	0.918196	58556	2500	2000
LOMBARDIA	1BR28	AN	2612	2010	Damages	0.918196	58556	2500
LOMBARDIA	1BR28	ME	2869	2011	Injuries	0.918196	58556	40000
LOMBARDIA	1BR28	OR	2456	2010	Death	0.918196	58556	300000
LOMBARDIA	1BR28	ME	2571	2010	Injuries	0.918196	58556	10000
LOMBARDIA	1BR28	NC	2294	2009	Injuries	0.918196	58556	5000
LOMBARDIA	1BR28	NC	2350	2009	Injuries	0.918196	58556	15000	700
LOMBARDIA	1BR28	NC	2121	2009	Injuries	0.918196	58556	5000
LOMBARDIA	1BR28	NC	3078	2011	Injuries	0.918196	58556	5000
LOMBARDIA	1BR28	NC	3261	2012	Injuries	0.918196	58556
LOMBARDIA	1BR28	NC	2850	2011	Injuries	0.918196	58556	5050	1500
LOMBARDIA	1BR28	NC	2644	2010	Injuries	0.918196	58556	10000	1700
LOMBARDIA	1BR28	NC	3236	2012	Injuries	0.918196	58556
LOMBARDIA	1BR28	NC	3017	2011	Injuries	0.918196	58556	3000	300
LOMBARDIA	1BR28	NC	1525	2007	Injuries	0.918196	58556	20000	4660
LOMBARDIA	1BR28	NC	2017	2009	Injuries	0.918196	58556	10000	4000
LOMBARDIA	1BR28	NC	341	2004	Injuries	0.918196	58556	20000	26000
LOMBARDIA	1BR28	NC	440	2004	Injuries	0.918196	58556	5000	8500
LOMBARDIA	1BR28	NC	541	2004	Injuries	0.918196	58556	20000	36000
LOMBARDIA	1BR28	NC	1199	2006	Injuries	0.918196	58556	40000	51700
LOMBARDIA	1BR28	NC	827	2005	Injuries	0.918196	58556	10000
LOMBARDIA	1BR28	NC	456	2004	Injuries	0.918196	58556	2000
LOMBARDIA	1BR28	NC	569	2005	Injuries	0.918196	58556	10000
LOMBARDIA	1BR28	NC	440	2004	Other	0.918196	58556	30008
LOMBARDIA	1BR28	NC	1622	2007	Injuries	0.918196	58556		7389.3
LOMBARDIA	1BR28	NC	1982	2008	Injuries	0.918196	58556	20000	15500
LOMBARDIA	1BR28	NC	2085	2009	Injuries	0.918196	58556	10000	4000
LOMBARDIA	1BR28	NC	2050	2009	Injuries	0.918196	58556	20000	8297.61
LOMBARDIA	1BR28	NC	2114	2009	Death	0.918196	58556	150000
LOMBARDIA	1BR28	NC	2109	2009	Injuries	0.918196	58556	20000
LOMBARDIA	1BR28	NC	2462	2010	Injuries	0.918196	58556	10000	8134.7
LOMBARDIA	1BR28	NC	2827	2011	Injuries	0.918196	58556	2000	1800
LOMBARDIA	1BR28	NC	2821	2011	Injuries	0.918196	58556	1000
LOMBARDIA	1BR28	NC	3074	2011	Injuries	0.918196	58556	5000	3500
LOMBARDIA	1BR28	OT	1567	2007	Damages	0.918196	58556	600	275
LOMBARDIA	1BR28	NC	2998	2011	Damages	0.918196	58556
LOMBARDIA	1BR28	NC	455	2004	Damages	0.918196	58556	1000	1078.71
LOMBARDIA	1BR28	NC	763	2005	Damages	0.918196	58556	5000	390
LOMBARDIA	1BR28	NC	757	2005	Damages	0.918196	58556		410
LOMBARDIA	1BR28	NC	2897	2011	Damages	0.918196	58556	1000	261
LOMBARDIA	1BR28	SU	1372	2007	Injuries	0.918196	58556	25000	34800
LOMBARDIA	1BR28	SU	1029	2006	Injuries	0.918196	58556	50000	57120
LOMBARDIA	1BR28	GY	406	2004	Birth	0.918196	58556		14500
LOMBARDIA	1BR28	GY	1420	2007	Injuries	0.918196	58556	60000	56240
LOMBARDIA	1BR28	SU	1591	2007	Injuries	0.918196	58556		61027.2
LOMBARDIA	1BR28	SU	1671	2008	Death	0.918196	58556	200000
LOMBARDIA	1BR28	SU	1745	2008	Injuries	0.918196	58556	20000	4672
LOMBARDIA	1BR28	SU	2836	2011	Death	0.918196	58556	100000
LOMBARDIA	1BR28	SU	292	2004	Injuries	0.918196	58556		26000
LOMBARDIA	1BR28	SU	1924	2008	Injuries	0.918196	58556	60000	130000
LOMBARDIA	1BR28	SU	2535	2010	Injuries	0.918196	58556		1800
LOMBARDIA	1BR28	ED	2387	2010	Injuries	0.918196	58556	5000
LOMBARDIA	1BR28	GY	1531	2007	Birth	0.918196	58556	60000	4124
LOMBARDIA	1BR28	ME	289	2004	Death	0.918196	58556	100000	80000
LOMBARDIA	1BR28	ED	1993	2008	Injuries	0.918196	58556	5000
LOMBARDIA	1BR28	ED	2651	2010	Injuries	0.918196	58556	5000
LOMBARDIA	1BR28	SU	1500	2007	Injuries	0.918196	58556	150000
LOMBARDIA	1BR28	ME	2303	2009	Injuries	0.918196	58556	7000	5000
LOMBARDIA	1BR28	ME	873	2005	Death	0.918196	58556	50000	23672
LOMBARDIA	1BR28	NC	679	2005	Injuries	0.918196	58556	5000
LOMBARDIA	1BR28	NC	2574	2010	Injuries	0.918196	58556		1674.4
LOMBARDIA	1BR28	NC	2588	2010	Injuries	0.918196	58556	20000	8000
LOMBARDIA	1BR28	NC	448	2004	Injuries	0.918196	58556	22222
LOMBARDIA	1BR28	HS	1560	2007	Damages	0.918196	58556	3000
LOMBARDIA	1BR28	NC	191	2004	Damages	0.918196	58556	2000	1944
LOMBARDIA	1BR28	NC	322	2004	Damages	0.918196	58556		176.39
LOMBARDIA	1BR28	NC	209	2004	Damages	0.918196	58556		170
LOMBARDIA	1BR28	OR	217	2004	Injuries	0.918196	58556	7
LOMBARDIA	1BR28	SU	1871	2008	Injuries	0.918196	58556	12000	12000
LOMBARDIA	1BR28	SU	826	2005	Damages	0.918196	58556	10000
LOMBARDIA	1BR28	SU	2745	2011	Damages	0.918196	58556		120
LOMBARDIA	1BR28	SU	3081	2011	Damages	0.918196	58556		250
LOMBARDIA	1BR28	SU	2730	2010	Damages	0.918196	58556		120
LOMBARDIA	1BR28	GY	1862	2008	Birth	0.918196	58556	15000
LOMBARDIA	1BR28	HS	2592	2010	Injuries	0.918196	58556	9000	8761.76
LOMBARDIA	1BR28	NC	624	2005	Injuries	0.918196	58556
LOMBARDIA	1BR28	NC	758	2005	Injuries	0.918196	58556	50000	46200
LOMBARDIA	1BR28	ME	2800	2011	Injuries	0.918196	58556	10000	550
LOMBARDIA	1BR28	SU	2871	2011	Injuries	0.918196	58556	100000
LOMBARDIA	1BR28	GY	2745	2011	Injuries	0.918196	58556	10000	66292
LOMBARDIA	1BR28	SU	1716	2008	Death	0.918196	58556	700000
LOMBARDIA	1BR28	ME	1420	2007	Injuries	0.918196	58556	30000	27882.4
LOMBARDIA	1BR28	SU	660	2005	Injuries	0.918196	58556	150008
LOMBARDIA	1BR28	SU	1650	2008	Injuries	0.918196	58556	50000	23120
LOMBARDIA	1BR28	SU	1783	2008	Injuries	0.918196	58556	30000	48928.7
LOMBARDIA	1BR28	SU	2102	2009	Injuries	0.918196	58556	50000
LOMBARDIA	1BR28	OR	1210	2006	Injuries	0.918196	58556	10000
LOMBARDIA	1BR28	NC	1861	2008	Injuries	0.918196	58556	5000
LOMBARDIA	1BR28	HS	279	2004	Damages	0.918196	58556	5000	2500
LOMBARDIA	1BR28	OT	301	2004	Damages	0.918196	58556	2000
LOMBARDIA	1BR28	AN	908	2005	Damages	0.918196	58556		80
LOMBARDIA	1BR28	NC	1219	2006	Injuries	0.918196	58556	5000
LOMBARDIA	1BR28	NC	1174	2006	Injuries	0.918196	58556	20000	9448
LOMBARDIA	1BR28	GY	470	2004	Death	0.918196	58556	200000	165000
LOMBARDIA	1BR28	ME	524	2004	Injuries	0.918196	58556	10000
LOMBARDIA	1BR28	HS	1136	2006	Injuries	0.918196	58556	500
LOMBARDIA	1BR28	GY	939	2006	Injuries	0.918196	58556	13	15616
LOMBARDIA	1BR28	ED	884	2005	Injuries	0.918196	58556	15008
LOMBARDIA	1BR28	GY	719	2005	Injuries	0.918196	58556	50008	10711
LOMBARDIA	1BR28	SU	869	2005	Death	0.918196	58556	170008
LOMBARDIA	1BR28	ME	823	2005	Death	0.918196	58556	150000
LOMBARDIA	1BR28	NC	856	2005	Injuries	0.918196	58556	20000
LOMBARDIA	1BR28	NC	782	2005	Injuries	0.918196	58556	6000	14000
LOMBARDIA	1BR28	NC	749	2005	Injuries	0.918196	58556	20000	1867.2
LOMBARDIA	1BR28	NC	1877	2008	Injuries	0.918196	58556	35000	16000
LOMBARDIA	1BR28	ME	936	2006	Injuries	0.918196	58556	100008
LOMBARDIA	1BR28	SU	2800	2011	Injuries	0.918196	58556	150000	570000
LOMBARDIA	1BR28	SU	2562	2010	Death	0.918196	58556	300000
LOMBARDIA	1BR28	NC	1862	2008	Injuries	0.918196	58556	50000	80518.8
LOMBARDIA	1BR28	NC	1799	2008	Injuries	0.918196	58556	20000	5000
LOMBARDIA	1BR28	ME	1885	2008	Injuries	0.918196	58556	10000
LOMBARDIA	1BR28	ME	2324	2009	Injuries	0.918196	58556		500
LOMBARDIA	1BR28	ED	1898	2008	Injuries	0.918196	58556	5000	1500
LOMBARDIA	1BR28	ME	1212	2006	Injuries	0.918196	58556	30000	6000
LOMBARDIA	1BR28	ME	2359	2009	Injuries	0.918196	58556	20000	18000
LOMBARDIA	1BR28	NC	3079	2011	Injuries	0.918196	58556
LOMBARDIA	1BR28	ME	2813	2011	Injuries	0.918196	58556	5000
LOMBARDIA	1BR28	ME	937	2006	Damages	0.918196	58556		59
LOMBARDIA	1BR28	ED	814	2005	Damages	0.918196	58556	2000	1000
LOMBARDIA	1BR28	SU	1020	2006	Injuries	0.918196	58556	30000	30000
LOMBARDIA	1BR28	HS	2578	2010	Damages	0.918196	58556		774
LOMBARDIA	1BR28	OT	2220	2009	Injuries	0.918196	58556	100000	80000
LOMBARDIA	1BR28	NC	847	2005	Injuries	0.918196	58556	10000
LOMBARDIA	1BR28	ME	2945	2011	Injuries	0.918196	58556	10000	7000
LOMBARDIA	1BR28	SU	845	2005	Death	0.918196	58556	22222
LOMBARDIA	1BR28	ED	3226	2012	Injuries	0.918196	58556
LOMBARDIA	1BR28	ME	2500	2010	Injuries	0.918196	58556	100000	22422
LOMBARDIA	1BR28	ME	2491	2010	Death	0.918196	58556	500000	333977
LOMBARDIA	1BR28	HS	2213	2009	Injuries	0.918196	58556	5000
LOMBARDIA	1BR28	NC	2837	2011	Damages	0.918196	58556	1	400
LOMBARDIA	1BR28	NC	1100	2006	Damages	0.918196	58556	2000
LOMBARDIA	1BR28	NC	1163	2006	Damages	0.918196	58556		1000
LOMBARDIA	1BR28	NC	1407	2007	Damages	0.918196	58556	300	252
LOMBARDIA	1BR28	NC	1027	2006	Damages	0.918196	58556		1347.49
LOMBARDIA	1BR28	NC	2886	2011	Damages	0.918196	58556	1500	650
LOMBARDIA	1BR28	NC	1262	2006	Damages	0.918196	58556	1000	550
LOMBARDIA	1BR28	NC	1471	2007	Damages	0.918196	58556		450
LOMBARDIA	1BR28	SU	1832	2008	Damages	0.918196	58556	500
LOMBARDIA	1BR28	NC	1160	2006	Damages	0.918196	58556		440
LOMBARDIA	1BR28	SU	1013	2006	Injuries	0.918196	58556	40000	26000
LOMBARDIA	1BR28	SU	1420	2007	Injuries	0.918196	58556	100000	89488
LOMBARDIA	1BR28	SU	3088	2011	Injuries	0.918196	58556	40000
LOMBARDIA	1BR28	SU	2098	2009	Injuries	0.918196	58556	50000	39000
LOMBARDIA	1BR28	SU	2049	2009	Injuries	0.918196	58556	350000	310000
LOMBARDIA	1BR28	SU	1030	2006	Injuries	0.918196	58556	20000	1000
LOMBARDIA	1BR28	ME	981	2006	Damages	0.918196	58556		2500
LOMBARDIA	1BR28	SU	2746	2011	Injuries	0.918196	58556	20000	8000
LOMBARDIA	1BR28	SU	1784	2008	Injuries	0.918196	58556	10000
LOMBARDIA	1BR28	ME	1993	2008	Injuries	0.918196	58556	80000
LOMBARDIA	1BR28	ED	2133	2009	Injuries	0.918196	58556	15000
LOMBARDIA	1BR28	ED	2676	2010	Death	0.918196	58556	50000
LOMBARDIA	1BR28	ME	1568	2007	Death	0.918196	58556	900000	868640
LOMBARDIA	1BR28	HS	2366	2009	Injuries	0.918196	58556	10000	5000
LOMBARDIA	1BR28	SU	1658	2008	Damages	0.918196	58556		403.52
LOMBARDIA	1BR28	ME	3054	2011	Damages	0.918196	58556	5000
LOMBARDIA	1BR28	ED	2714	2010	Damages	0.918196	58556	350	200
LOMBARDIA	1BR28	ME	2781	2011	Damages	0.918196	58556		500
LOMBARDIA	1BR28	ED	2857	2011	Damages	0.918196	58556	780	200
LOMBARDIA	1BR28	SU	404	2004	Injuries	0.918196	58556	20000
LOMBARDIA	1BR28	SU	1223	2006	Death	0.918196	58556	10000	102240
LOMBARDIA	1BR28	SU	1178	2006	Injuries	0.918196	58556	5000	3000
LOMBARDIA	1BR28	OR	1519	2007	Injuries	0.918196	58556	50000
LOMBARDIA	1BR28	ME	1586	2007	Damages	0.918196	58556		2500
LOMBARDIA	1BR28	ME	2291	2009	Damages	0.918196	58556		2000
LOMBARDIA	1BR28	OR	2485	2010	Damages	0.918196	58556	800	600
LOMBARDIA	1BR28	SU	1780	2008	Damages	0.918196	58556		1800
LOMBARDIA	1BR28	NC	2983	2011	Damages	0.918196	58556		400
LOMBARDIA	1BR28	NC	1849	2008	Injuries	0.918196	58556	5000	1200
LOMBARDIA	1BR28	NC	2541	2010	Damages	0.918196	58556	3000
LOMBARDIA	1BR28	NC	1941	2008	Damages	0.918196	58556		485
LOMBARDIA	1BR28	NC	1966	2008	Damages	0.918196	58556		273
LOMBARDIA	1BR28	NC	1976	2008	Damages	0.918196	58556		240
LOMBARDIA	1BR28	NC	1967	2008	Damages	0.918196	58556		435
LOMBARDIA	1BR28	OR	2617	2010	Injuries	0.918196	58556	10000
LOMBARDIA	1BR28	ME	2709	2010	Damages	0.918196	58556		4000
LOMBARDIA	1BR28	ME	2718	2010	Damages	0.918196	58556	1500
LOMBARDIA	1BR28	SU	2123	2009	Damages	0.918196	58556	3000	3320
LOMBARDIA	1BR28	ME	2557	2010	Damages	0.918196	58556		1800
LOMBARDIA	1BR28	SU	2665	2010	Damages	0.918196	58556		4287.6
LOMBARDIA	1BR28	ME	2546	2010	Damages	0.918196	58556		1000
LOMBARDIA	1BR28	NC	2499	2010	Damages	0.918196	58556		960
LOMBARDIA	1BR28	NC	2667	2010	Damages	0.918196	58556		600
LOMBARDIA	1BR28	NC	2281	2009	Damages	0.918196	58556		660
LOMBARDIA	1BR28	ME	3127	2012	Damages	0.918196	58556	100
LOMBARDIA	1BR28	ME	2814	2011	Damages	0.918196	58556	800	800
LOMBARDIA	1BR18	SU	1619	2007	Injuries	0.918196	58556		1300
LOMBARDIA	1BR18	ME	642	2005	Damages	0.918196	58556	1000
LOMBARDIA	1BR18	GY	1574	2007	Injuries	0.918196	58556	10001
LOMBARDIA	1BR18	SU	483	2004	Injuries	0.918196	58556	20000
LOMBARDIA	1BR18	NC	1470	2007	Injuries	0.918196	58556	5000	33000
LOMBARDIA	1BR18	HS	1658	2008	Injuries	0.918196	58556	10000
LOMBARDIA	1BR18	GY	1805	2008	Other	0.918196	58556	2000
LOMBARDIA	1BR18	ED	1624	2007	Injuries	0.918196	58556	20000
LOMBARDIA	1BR18	SU	1183	2006	Injuries	0.918196	58556	10000
LOMBARDIA	1BR18	ME	1307	2007	Injuries	0.918196	58556	60000	64568
LOMBARDIA	1BR18	SU	1122	2006	Damages	0.918196	58556		150
LOMBARDIA	1BR18	NC	1619	2007	Injuries	0.918196	58556	5000
LOMBARDIA	1BR18	ED	1239	2006	Injuries	0.918196	58556	10001
LOMBARDIA	1BR18	GY	1248	2006	Death	0.918196	58556	500000	494272
LOMBARDIA	1BR18	OR	1570	2007	Injuries	0.918196	58556	50000	2500
LOMBARDIA	1BR18	GY	615	2005	Birth	0.918196	58556	100000
LOMBARDIA	1BR18	SU	854	2005	Injuries	0.918196	58556	50000
LOMBARDIA	1BR18	HS	541	2004	Death	0.918196	58556	7
LOMBARDIA	1BR18	ME	537	2004	Other	0.918196	58556	15000
LOMBARDIA	1BR18	ED	485	2004	Damages	0.918196	58556		600
LOMBARDIA	1BR18	OR	617	2005	Injuries	0.918196	58556	10008
LOMBARDIA	1BR18	SU	684	2005	Injuries	0.918196	58556	10000
LOMBARDIA	1BR18	SU	666	2005	Injuries	0.918196	58556
LOMBARDIA	1BR18	ED	656	2005	Injuries	0.918196	58556	120000	27500
LOMBARDIA	1BR18	GY	1573	2007	Birth	0.918196	58556
LOMBARDIA	1BR18	ME	919	2006	Injuries	0.918196	58556	30008
LOMBARDIA	1BR18	SU	1094	2006	Damages	0.918196	58556	500
LOMBARDIA	1BR18	SU	510	2004	Damages	0.918196	58556	1000
LOMBARDIA	1BR18	SU	1580	2007	Injuries	0.918196	58556	70000
LOMBARDIA	1BR18	SU	1759	2008	Injuries	0.918196	58556	10000	6000
LOMBARDIA	1BR18	ED	1808	2008	Injuries	0.918196	58556	20000
LOMBARDIA	1BR18	ME	1820	2008	Damages	0.918196	58556	1000
LOMBARDIA	1BR18	OR	1230	2006	Damages	0.918196	58556	100	100
LOMBARDIA	1BR18	ME	1510	2007	Injuries	0.918196	58556	10000
LOMBARDIA	1BR18	HS	1601	2007	Injuries	0.918196	58556	30000
LOMBARDIA	1BR18	ME	1503	2007	Injuries	0.918196	58556	10000	10224
LOMBARDIA	1BR18	SU	1506	2007	Death	0.918196	58556	600000	400000
LOMBARDIA	1BR18	ME	1407	2007	Other	0.918196	58556	5000
LOMBARDIA	1BR18	ED	1387	2007	Injuries	0.918196	58556	10000
LOMBARDIA	1BR18	NC	1570	2007	Damages	0.918196	58556	1000	2930
LOMBARDIA	1BR18	SU	1640	2007	Injuries	0.918196	58556	25000	24000
LOMBARDIA	1BR18	OR	656	2005	Injuries	0.918196	58556	200000	70000
LOMBARDIA	1BR18	ME	733	2005	Injuries	0.918196	58556	10000	5000
LOMBARDIA	1BR18	ED	357	2004	Damages	0.918196	58556	1000	800
LOMBARDIA	1BR18	ME	937	2006	Injuries	0.918196	58556		5000
LOMBARDIA	1BR18	GY	1520	2007	Death	0.918196	58556	85000	603454
LOMBARDIA	1BR18	NC	1708	2008	Injuries	0.918196	58556	10000	8248
LOMBARDIA	1BR18	GY	1652	2008	Injuries	0.918196	58556	20000	10224
LOMBARDIA	1BR18	SU	1147	2006	Injuries	0.918196	58556	50000	65004.8
LOMBARDIA	1BR18	ME	1505	2007	Injuries	0.918196	58556	10000
LOMBARDIA	1BR18	ME	1548	2007	Death	0.918196	58556	150000	3000
LOMBARDIA	1BR18	ME	349	2004	Damages	0.918196	58556	1000
LOMBARDIA	1BR18	SU	389	2004	Damages	0.918196	58556	200
LOMBARDIA	1BR18	GY	930	2006	Injuries	0.918196	58556	1000008
LOMBARDIA	1BR18	ED	362	2004	Injuries	0.918196	58556	5000
LOMBARDIA	1BR18	SU	342	2004	Damages	0.918196	58556		100
LOMBARDIA	1BR18	SU	1414	2007	Injuries	0.918196	58556	10000
LOMBARDIA	1BR18	SU	1793	2008	Injuries	0.918196	58556		10000
LOMBARDIA	1BR18	SU	1638	2007	Injuries	0.918196	58556	5000
LOMBARDIA	1BR18	SU	1163	2006	Damages	0.918196	58556	250	143
LOMBARDIA	1BR18	NC	1840	2008	Injuries	0.918196	58556	16000	9248
LOMBARDIA	1BR18	SU	747	2005	Injuries	0.918196	58556	30000
LOMBARDIA	1BR18	ME	964	2006	Injuries	0.918196	58556	20000
LOMBARDIA	1BR18	ME	880	2005	Injuries	0.918196	58556	10000	2200
LOMBARDIA	1BR18	ED	1458	2007	Injuries	0.918196	58556	20000
LOMBARDIA	1BR18	ME	1202	2006	Injuries	0.918196	58556	50000
LOMBARDIA	1BR18	ME	1266	2006	Injuries	0.918196	58556	40000
LOMBARDIA	1BR18	ME	1197	2006	Death	0.918196	58556	100000
LOMBARDIA	1BR18	NC	268	2004	Injuries	0.918196	58556		800
LOMBARDIA	1BR18	AN	693	2005	Injuries	0.918196	58556	20000	1417
LOMBARDIA	1BR18	OT	575	2005	Injuries	0.918196	58556		1500
LOMBARDIA	1BR18	SU	1541	2007	Injuries	0.918196	58556	2000	1000
LOMBARDIA	1BR18	SU	1212	2006	Injuries	0.918196	58556		300
LOMBARDIA	1BR18	SU	937	2006	Injuries	0.918196	58556		1270
LOMBARDIA	1BR18	OR	819	2005	Injuries	0.918196	58556	12500	17750.1
LOMBARDIA	1BR18	SU	862	2005	Injuries	0.918196	58556	10000
LOMBARDIA	1BR18	SU	1020	2006	Injuries	0.918196	58556		3470
LOMBARDIA	1BR18	SU	1624	2007	Injuries	0.918196	58556	15000	7800
LOMBARDIA	1BR18	SU	649	2005	Injuries	0.918196	58556	22222	9300
LOMBARDIA	1BR18	SU	218	2004	Injuries	0.918196	58556	20000
LOMBARDIA	1BR18	SU	468	2004	Injuries	0.918196	58556		25000
LOMBARDIA	1BR18	SU	1400	2007	Injuries	0.918196	58556	10000	7001.6
LOMBARDIA	1BR18	SU	538	2004	Injuries	0.918196	58556		600
LOMBARDIA	1BR18	SU	1400	2007	Injuries	0.918196	58556	20000	600
LOMBARDIA	1BR18	SU	1238	2006	Injuries	0.918196	58556	25000	18515.1
LOMBARDIA	1BR18	SU	1188	2006	Injuries	0.918196	58556	9000
LOMBARDIA	1BR18	SU	1560	2007	Injuries	0.918196	58556	10000	3059
LOMBARDIA	1BR18	SU	1419	2007	Injuries	0.918196	58556	15000	17000
LOMBARDIA	1BR18	SU	776	2005	Injuries	0.918196	58556	20000
LOMBARDIA	1BR18	SU	859	2005	Injuries	0.918196	58556	10000	6800
LOMBARDIA	1BR18	SU	1450	2007	Injuries	0.918196	58556	10000	10000
LOMBARDIA	1BR18	SU	1736	2008	Injuries	0.918196	58556		60
LOMBARDIA	1BR18	SU	1385	2007	Injuries	0.918196	58556	5000
LOMBARDIA	1BR18	SU	1653	2008	Injuries	0.918196	58556	10000	7979
LOMBARDIA	1BR18	SU	1587	2007	Injuries	0.918196	58556	5000	8840.4
LOMBARDIA	1BR18	SU	903	2005	Injuries	0.918196	58556	25000	19500
LOMBARDIA	1BR18	SU	736	2005	Injuries	0.918196	58556	10000
LOMBARDIA	1BR18	SU	1492	2007	Injuries	0.918196	58556	1000
LOMBARDIA	1BR18	SU	1542	2007	Injuries	0.918196	58556	3000	5500
LOMBARDIA	1BR18	SU	1812	2008	Injuries	0.918196	58556		800
LOMBARDIA	1BR18	SU	817	2005	Injuries	0.918196	58556	3000	3000
LOMBARDIA	1BR18	SU	1261	2006	Injuries	0.918196	58556	15000	26000
LOMBARDIA	1BR18	SU	1598	2007	Injuries	0.918196	58556	15000	8000
LOMBARDIA	1BR18	SU	1609	2007	Injuries	0.918196	58556	5000
LOMBARDIA	1BR18	SU	1818	2008	Injuries	0.918196	58556	5000	8724
LOMBARDIA	1BR18	SU	1749	2008	Injuries	0.918196	58556		900
LOMBARDIA	1BR18	SU	1154	2006	Injuries	0.918196	58556	20000	13200
LOMBARDIA	1BR18	SU	1580	2007	Injuries	0.918196	58556	5000	5200
LOMBARDIA	1BR18	SU	1668	2008	Injuries	0.918196	58556	1001
LOMBARDIA	1BR18	SU	467	2004	Injuries	0.918196	58556	10000
LOMBARDIA	1BR18	SU	1379	2007	Injuries	0.918196	58556	20000	11500
LOMBARDIA	1BR18	ED	532	2004	Injuries	0.918196	58556	10000
LOMBARDIA	1BR18	OR	911	2005	Injuries	0.918196	58556	200000	285000
LOMBARDIA	1BR18	SU	868	2005	Injuries	0.918196	58556	50000
LOMBARDIA	1BR18	OR	216	2004	Injuries	0.918196	58556	30000
LOMBARDIA	1BR18	OR	701	2005	Injuries	0.918196	58556		4400
LOMBARDIA	1BR18	OR	1514	2007	Injuries	0.918196	58556
LOMBARDIA	1BR18	OR	1112	2006	Injuries	0.918196	58556	50000	14564.2
LOMBARDIA	1BR18	OR	1675	2008	Injuries	0.918196	58556	40000	15000
LOMBARDIA	1BR18	SU	1610	2007	Injuries	0.918196	58556	30000	20000
LOMBARDIA	1BR18	GY	1825	2008	Injuries	0.918196	58556	10001	11500
LOMBARDIA	1BR18	GY	495	2004	Injuries	0.918196	58556	50000	40000
LOMBARDIA	1BR18	SU	819	2005	Death	0.918196	58556	200008	250000
LOMBARDIA	1BR18	SU	407	2004	Injuries	0.918196	58556	15000
LOMBARDIA	1BR18	SU	1199	2006	Injuries	0.918196	58556	2011
LOMBARDIA	1BR18	SU	873	2005	Injuries	0.918196	58556	10000	8000
LOMBARDIA	1BR18	SU	1160	2006	Injuries	0.918196	58556	10001
LOMBARDIA	1BR18	SU	504	2004	Injuries	0.918196	58556	30000	9000
LOMBARDIA	1BR18	SU	1632	2007	Injuries	0.918196	58556	25001
LOMBARDIA	1BR18	OR	261	2004	Injuries	0.918196	58556	20000	1500
LOMBARDIA	1BR18	OR	495	2004	Injuries	0.918196	58556	20000
LOMBARDIA	1BR18	OR	1294	2007	Injuries	0.918196	58556	7500	92488
LOMBARDIA	1BR18	OR	1491	2007	Injuries	0.918196	58556	5000	3530
LOMBARDIA	1BR18	SU	488	2004	Injuries	0.918196	58556	15008	27075
LOMBARDIA	1BR18	ME	1603	2007	Injuries	0.918196	58556	10001
LOMBARDIA	1BR18	ME	1720	2008	Injuries	0.918196	58556	30001
LOMBARDIA	1BR18	ME	1259	2006	Injuries	0.918196	58556	150	115
LOMBARDIA	1BR18	ED	700	2005	Injuries	0.918196	58556	20000	1700
LOMBARDIA	1BR18	HS	882	2005	Injuries	0.918196	58556	10000
LOMBARDIA	1BR18	HS	1182	2006	Injuries	0.918196	58556	5000	600
LOMBARDIA	1BR18	HS	510	2004	Injuries	0.918196	58556	1000
LOMBARDIA	1BR18	HS	1104	2006	Injuries	0.918196	58556		500
LOMBARDIA	1BR18	SU	1631	2007	Death	0.918196	58556	500000	801082
LOMBARDIA	1BR18	SU	1454	2007	Injuries	0.918196	58556	10000
LOMBARDIA	1BR18	ED	636	2005	Injuries	0.918196	58556	5000	2000
LOMBARDIA	1BR18	ED	525	2004	Death	0.918196	58556	3333
LOMBARDIA	1BR18	ME	646	2005	Injuries	0.918196	58556	30000	6300
LOMBARDIA	1BR18	ME	771	2005	Injuries	0.918196	58556		10000
LOMBARDIA	1BR18	ME	1357	2007	Injuries	0.918196	58556	10000	3500
LOMBARDIA	1BR18	OR	1098	2006	Injuries	0.918196	58556	40000
LOMBARDIA	1BR18	SU	930	2006	Injuries	0.918196	58556	20000	300
LOMBARDIA	1BR18	SU	300	2004	Injuries	0.918196	58556		4000
LOMBARDIA	1BR18	ME	295	2004	Injuries	0.918196	58556	30000
LOMBARDIA	1BR18	OR	1749	2008	Injuries	0.918196	58556	35000	42000
LOMBARDIA	1BR18	SU	483	2004	Damages	0.918196	58556	2500
LOMBARDIA	1BR18	OR	583	2005	Injuries	0.918196	58556	20000	7000
LOMBARDIA	1BR18	ED	1414	2007	Injuries	0.918196	58556	10000	9500
LOMBARDIA	1BR18	ED	1069	2006	Injuries	0.918196	58556	10000	200
LOMBARDIA	1BR18	OR	1365	2007	Injuries	0.918196	58556	20000	11836
LOMBARDIA	1BR18	OR	1365	2007	Injuries	0.918196	58556	25000	13568.8
LOMBARDIA	1BR18	GY	2609	2010	Birth	0.918196	58556
LOMBARDIA	1BR18	GY	338	2004	Birth	0.918196	58556	200000
LOMBARDIA	1BR18	GY	768	2005	Birth	0.918196	58556	300000	270596
LOMBARDIA	1BR18	GY	1254	2006	Birth	0.918196	58556	30000
LOMBARDIA	1BR18	GY	1525	2007	Birth	0.918196	58556	30000
LOMBARDIA	1BR18	GY	1588	2007	Birth	0.918196	58556	20001
LOMBARDIA	1BR18	GY	531	2004	Birth	0.918196	58556	22222
LOMBARDIA	1BR18	GY	811	2005	Birth	0.918196	58556	50008
LOMBARDIA	1BR18	GY	209	2004	Birth	0.918196	58556	50008
LOMBARDIA	1BR18	ME	1625	2007	Injuries	0.918196	58556	5000
LOMBARDIA	1BR18	SU	1125	2006	Injuries	0.918196	58556	10000
LOMBARDIA	1BR18	SU	1125	2006	Injuries	0.918196	58556	10000
LOMBARDIA	1BR18	GY	497	2004	Injuries	0.918196	58556	10000
LOMBARDIA	1BR18	ME	1174	2006	Injuries	0.918196	58556	50000	3500
LOMBARDIA	1BR18	ME	440	2004	Injuries	0.918196	58556	30000	40972.7
LOMBARDIA	1BR18	OR	1223	2006	Death	0.918196	58556	50000
LOMBARDIA	1BR18	ED	868	2005	Death	0.918196	58556	650008
LOMBARDIA	1BR18	ME	1776	2008	Death	0.918196	58556	500000	110943
LOMBARDIA	1BR18	GY	1554	2007	Injuries	0.918196	58556	10000
LOMBARDIA	1BR18	ED	1336	2007	Injuries	0.918196	58556	10000	2400
LOMBARDIA	1BR18	ED	827	2005	Injuries	0.918196	58556	10000	8200
LOMBARDIA	1BR18	ME	994	2006	Death	0.918196	58556	400000	102240
LOMBARDIA	1BR18	ED	769	2005	Injuries	0.918196	58556	40008
LOMBARDIA	1BR18	SU	474	2004	Injuries	0.918196	58556	10000	10500
LOMBARDIA	1BR18	SU	474	2004	Injuries	0.918196	58556	10000	10000
LOMBARDIA	1BR18	ED	1302	2007	Injuries	0.918196	58556	5000	11836
LOMBARDIA	1BR18	ED	197	2004	Injuries	0.918196	58556	20008
LOMBARDIA	1BR18	SU	1379	2007	Injuries	0.918196	58556	10001
LOMBARDIA	1BR18	ED	1153	2006	Injuries	0.918196	58556	10000
LOMBARDIA	1BR18	GY	1475	2007	Death	0.918196	58556	350000	410000
LOMBARDIA	1BR18	ME	1665	2008	Injuries	0.918196	58556	1000000	1000000
LOMBARDIA	1BR18	GY	422	2004	Injuries	0.918196	58556	100008
LOMBARDIA	1BR18	GY	833	2005	Death	0.918196	58556	100008
LOMBARDIA	1BR18	GY	789	2005	Death	0.918196	58556	300000	400000
LOMBARDIA	1BR18	ED	1616	2007	Injuries	0.918196	58556	10001
LOMBARDIA	1BR18	ED	715	2005	Injuries	0.918196	58556	20000	600
LOMBARDIA	1BR18	ED	1638	2007	Injuries	0.918196	58556	10000	5734.4
LOMBARDIA	1BR18	ED	1496	2007	Injuries	0.918196	58556	400	3167.2
LOMBARDIA	1BR18	ED	329	2004	Injuries	0.918196	58556		1400
LOMBARDIA	1BR18	ED	349	2004	Injuries	0.918196	58556		3800
LOMBARDIA	1BR18	ED	412	2004	Injuries	0.918196	58556	15000	1500
LOMBARDIA	1BR18	ED	589	2005	Injuries	0.918196	58556	10000
LOMBARDIA	1BR18	ED	1477	2007	Injuries	0.918196	58556	10000	1900
LOMBARDIA	1BR18	GY	426	2004	Injuries	0.918196	58556	1200008	623117
LOMBARDIA	1BR18	ED	1783	2008	Injuries	0.918196	58556	10000
LOMBARDIA	1BR18	OR	863	2005	Injuries	0.918196	58556	10000	1500
LOMBARDIA	1BR18	ED	617	2005	Injuries	0.918196	58556	25000	8000
LOMBARDIA	1BR18	ED	1665	2008	Injuries	0.918196	58556	20000
LOMBARDIA	1BR18	OR	1598	2007	Death	0.918196	58556	100000	331460
LOMBARDIA	1BR18	OR	903	2005	Injuries	0.918196	58556	80000	5000
LOMBARDIA	1BR18	OR	747	2005	Injuries	0.918196	58556	25000	3100
LOMBARDIA	1BR18	NC	1031	2006	Injuries	0.918196	58556	5000
LOMBARDIA	1BR18	ED	275	2004	Damages	0.918196	58556	2000	1000
LOMBARDIA	1BR18	ED	1561	2007	Damages	0.918196	58556	500	1601.6
LOMBARDIA	1BR18	ED	503	2004	Damages	0.918196	58556	1000	1030
LOMBARDIA	1BR18	ED	307	2004	Damages	0.918196	58556	1000
LOMBARDIA	1BR18	ME	433	2004	Injuries	0.918196	58556	30000	1200
LOMBARDIA	1BR18	ED	1015	2006	Damages	0.918196	58556		1200
LOMBARDIA	1BR18	ED	608	2005	Damages	0.918196	58556		1400
LOMBARDIA	1BR18	ME	863	2005	Damages	0.918196	58556		700
LOMBARDIA	1BR18	ME	854	2005	Damages	0.918196	58556	1500	1350
LOMBARDIA	1BR18	ME	1286	2007	Damages	0.918196	58556	2000	1300
LOMBARDIA	1BR18	ED	1245	2006	Damages	0.918196	58556	3000	3000
LOMBARDIA	1BR18	ED	385	2004	Damages	0.918196	58556		1000
LOMBARDIA	1BR18	ED	735	2005	Damages	0.918196	58556	2000	1100
LOMBARDIA	1BR18	ME	1780	2008	Damages	0.918196	58556	800	450
LOMBARDIA	1BR18	ME	1419	2007	Damages	0.918196	58556	5000
LOMBARDIA	1BR18	ME	805	2005	Damages	0.918196	58556	5000
LOMBARDIA	1BR18	NC	1559	2007	Injuries	0.918196	58556	10000	19825.6
LOMBARDIA	1BR18	HS	1008	2006	Injuries	0.918196	58556	20000	7500
LOMBARDIA	1BR18	SU	1210	2006	Injuries	0.918196	58556	1000
LOMBARDIA	1BR18	GY	804	2005	Injuries	0.918196	58556	100008
LOMBARDIA	1BR18	SU	1163	2006	Damages	0.918196	58556
LOMBARDIA	1BR18	ED	1034	2006	Injuries	0.918196	58556	20008
LOMBARDIA	1BR18	GY	1639	2007	Birth	0.918196	58556	100000
LOMBARDIA	1BR18	HS	327	2004	Injuries	0.918196	58556	5000
LOMBARDIA	1BR18	GY	937	2006	Injuries	0.918196	58556	70000	65203.8
LOMBARDIA	1BR18	GY	2232	2009	Birth	0.918196	58556
LOMBARDIA	1BR18	SU	320	2004	Injuries	0.918196	58556	20000	36000
LOMBARDIA	1BR18	SU	1380	2007	Death	0.918196	58556	100000
LOMBARDIA	1BR18	GY	1661	2008	Injuries	0.918196	58556	25000	6734.4
LOMBARDIA	1BR18	SU	1721	2008	Injuries	0.918196	58556	80000	60000
LOMBARDIA	1BR18	SU	1629	2007	Injuries	0.918196	58556	30000	42896
LOMBARDIA	1BR18	ME	1498	2007	Injuries	0.918196	58556	25000	8701.6
LOMBARDIA	1BR18	ME	832	2005	Injuries	0.918196	58556	25000
LOMBARDIA	1BR18	ME	1465	2007	Damages	0.918196	58556	200	200
LOMBARDIA	1BR18	NC	601	2005	Damages	0.918196	58556	1000
LOMBARDIA	1BR18	NC	733	2005	Damages	0.918196	58556		340
LOMBARDIA	1BR18	NC	784	2005	Damages	0.918196	58556	500	320
LOMBARDIA	1BR18	NC	1276	2006	Damages	0.918196	58556	500
LOMBARDIA	1BR18	NC	1728	2008	Damages	0.918196	58556		1700
LOMBARDIA	1BR18	NC	232	2004	Damages	0.918196	58556		4259.5
LOMBARDIA	1BR18	NC	743	2005	Injuries	0.918196	58556	20000	2500
LOMBARDIA	1BR18	OR	861	2005	Injuries	0.918196	58556	5500	18628.3
LOMBARDIA	1BR18	OR	1063	2006	Injuries	0.918196	58556	35000	1500
LOMBARDIA	1BR18	OR	337	2004	Injuries	0.918196	58556	20000
LOMBARDIA	1BR18	OR	516	2004	Injuries	0.918196	58556		14872
LOMBARDIA	1BR18	OR	1035	2006	Injuries	0.918196	58556	25000
LOMBARDIA	1BR18	OR	250	2004	Injuries	0.918196	58556	30008	23988.9
LOMBARDIA	1BR18	OR	1598	2007	Injuries	0.918196	58556	30000	59800
LOMBARDIA	1BR18	OR	1070	2006	Injuries	0.918196	58556	30000	13632.9
LOMBARDIA	1BR18	OR	447	2004	Injuries	0.918196	58556	30008
LOMBARDIA	1BR18	GY	1364	2007	Birth	0.918196	58556	50000	12300
LOMBARDIA	1BR18	OR	358	2004	Injuries	0.918196	58556	40000	53568
LOMBARDIA	1BR18	OR	625	2005	Injuries	0.918196	58556	20008
LOMBARDIA	1BR18	OR	379	2004	Injuries	0.918196	58556	25000	13000
LOMBARDIA	1BR18	OR	1748	2008	Injuries	0.918196	58556	20001
LOMBARDIA	1BR18	ED	615	2005	Injuries	0.918196	58556	12000
LOMBARDIA	1BR18	SU	541	2004	Injuries	0.918196	58556	5000	3000
LOMBARDIA	1BR18	ED	1632	2007	Injuries	0.918196	58556	5000
LOMBARDIA	1BR18	ED	650	2005	Injuries	0.918196	58556	50008
LOMBARDIA	1BR18	ME	474	2004	Injuries	0.918196	58556	20000	5688
LOMBARDIA	1BR18	ME	1279	2007	Injuries	0.918196	58556	5000	1500
LOMBARDIA	1BR18	ED	476	2004	Injuries	0.918196	58556	5000
LOMBARDIA	1BR18	ED	341	2004	Injuries	0.918196	58556	25000	3000
LOMBARDIA	1BR18	ED	1671	2008	Injuries	0.918196	58556	10000	1700
LOMBARDIA	1BR18	GY	1829	2008	Birth	0.918196	58556	1800	2100000
LOMBARDIA	1BR18	GY	498	2004	Birth	0.918196	58556	1500000	1500000
LOMBARDIA	1BR18	ED	552	2005	Injuries	0.918196	58556		1140
LOMBARDIA	1BR18	ED	1776	2008	Injuries	0.918196	58556	15000	12872
LOMBARDIA	1BR18	GY	1839	2008	Death	0.918196	58556	300000	390000
LOMBARDIA	1BR18	ED	1643	2008	Death	0.918196	58556	400000	324236
LOMBARDIA	1BR18	ME	1378	2007	Injuries	0.918196	58556	10000	1000
LOMBARDIA	1BR18	ED	1491	2007	Injuries	0.918196	58556	5000
LOMBARDIA	1BR18	OR	810	2005	Injuries	0.918196	58556	50000	23000
LOMBARDIA	1BR18	ED	1737	2008	Injuries	0.918196	58556	10001
LOMBARDIA	1BR18	OR	308	2004	Injuries	0.918196	58556		4500
LOMBARDIA	1BR18	ED	1556	2007	Injuries	0.918196	58556	300000	460000
LOMBARDIA	1BR18	ED	1337	2007	Injuries	0.918196	58556	10000	500
LOMBARDIA	1BR18	ED	688	2005	Injuries	0.918196	58556	20000
LOMBARDIA	1BR18	SU	2680	2010	Injuries	0.918196	58556
LOMBARDIA	1BR18	HS	992	2006	Injuries	0.918196	58556	50000	34000
LOMBARDIA	1BR18	ED	412	2004	Injuries	0.918196	58556		3300
LOMBARDIA	1BR18	ED	663	2005	Injuries	0.918196	58556	70008
LOMBARDIA	1BR18	ED	1127	2006	Injuries	0.918196	58556		10000
LOMBARDIA	1BR18	ED	1735	2008	Injuries	0.918196	58556	10001
LOMBARDIA	1BR18	ME	1101	2006	Death	0.918196	58556	100000	280469
LOMBARDIA	1BR18	HS	643	2005	Injuries	0.918196	58556	6666	69608.4
LOMBARDIA	1BR18	ED	1197	2006	Injuries	0.918196	58556	5000
LOMBARDIA	1BR18	SU	1148	2006	Death	0.918196	58556	100000
LOMBARDIA	1BR18	ED	1213	2006	Injuries	0.918196	58556	10000	2300
LOMBARDIA	1BR18	ED	440	2004	Injuries	0.918196	58556	10000	600
LOMBARDIA	1BR18	GY	937	2006	Birth	0.918196	58556	1210001	3.09671e+06
LOMBARDIA	1BR18	ED	1766	2008	Injuries	0.918196	58556	25001	2500
LOMBARDIA	1BR18	ED	673	2005	Injuries	0.918196	58556	20000	2800
LOMBARDIA	1BR18	ME	1450	2007	Injuries	0.918196	58556	100000	23500
LOMBARDIA	1BR18	ED	1440	2007	Injuries	0.918196	58556	5000	600
LOMBARDIA	1BR18	OR	448	2004	Injuries	0.918196	58556	30000
LOMBARDIA	1BR18	OR	1127	2006	Injuries	0.918196	58556	10000
LOMBARDIA	1BR18	SU	1031	2006	Injuries	0.918196	58556	40000	15300
LOMBARDIA	1BR18	OR	789	2005	Death	0.918196	58556	300000	480000
LOMBARDIA	1BR18	OR	316	2004	Damages	0.918196	58556		800
LOMBARDIA	1BR18	ME	1160	2006	Other	0.918196	58556	10000	6500
LOMBARDIA	1BR18	ME	621	2005	Injuries	0.918196	58556	50008
LOMBARDIA	1BR18	GY	1825	2008	Damages	0.918196	58556		100
LOMBARDIA	1BR18	GY	426	2004	Injuries	0.918196	58556	30000	10600
LOMBARDIA	1BR18	NC	1140	2006	Injuries	0.918196	58556	10000
LOMBARDIA	1BR18	ME	1289	2007	Injuries	0.918196	58556	30000	40608
LOMBARDIA	1BR18	NC	303	2004	Injuries	0.918196	58556	10000
LOMBARDIA	1BR18	NC	1811	2008	Injuries	0.918196	58556	100000	8000
LOMBARDIA	1BR18	NC	1307	2007	Injuries	0.918196	58556	30000
LOMBARDIA	1BR18	NC	558	2005	Injuries	0.918196	58556	25000	1000
LOMBARDIA	1BR18	NC	1126	2006	Injuries	0.918196	58556	15000	8000
LOMBARDIA	1BR18	NC	637	2005	Damages	0.918196	58556		200
LOMBARDIA	1BR18	NC	1234	2006	Injuries	0.918196	58556	10000	340
LOMBARDIA	1BR18	NC	547	2004	Injuries	0.918196	58556	5000	161
LOMBARDIA	1BR18	ME	625	2005	Injuries	0.918196	58556	15000
LOMBARDIA	1BR18	ME	446	2004	Injuries	0.918196	58556		6000
LOMBARDIA	1BR18	ME	1632	2007	Injuries	0.918196	58556	5000
LOMBARDIA	1BR18	ME	1840	2008	Injuries	0.918196	58556	10001
LOMBARDIA	1BR18	OR	280	2004	Injuries	0.918196	58556	250008	110480
LOMBARDIA	1BR18	GY	1826	2008	Injuries	0.918196	58556	5000
LOMBARDIA	1BR18	SU	1812	2008	Injuries	0.918196	58556	5000
LOMBARDIA	1BR18	ED	908	2005	Damages	0.918196	58556		200
LOMBARDIA	1BR18	ED	1269	2006	Damages	0.918196	58556	50	50
LOMBARDIA	1BR18	SU	849	2005	Damages	0.918196	58556	100	60
LOMBARDIA	1BR18	HS	558	2005	Injuries	0.918196	58556	40000	17500
LOMBARDIA	1BR18	ME	2546	2010	Injuries	0.918196	58556	20008
LOMBARDIA	1BR18	GY	1654	2008	Injuries	0.918196	58556	20000	6224
LOMBARDIA	1BR18	ME	1076	2006	Injuries	0.918196	58556	50000	33000
LOMBARDIA	1BR18	SU	1049	2006	Injuries	0.918196	58556	30000	8800
LOMBARDIA	1BR18	GY	1849	2008	Birth	0.918196	58556	10001	23000
LOMBARDIA	1BR18	SU	909	2005	Injuries	0.918196	58556		500
LOMBARDIA	1BR18	SU	754	2005	Injuries	0.918196	58556	10000
LOMBARDIA	1BR18	ED	1212	2006	Injuries	0.918196	58556	5000
LOMBARDIA	1BR18	GY	902	2005	Birth	0.918196	58556	20000	3600
LOMBARDIA	1BR18	GY	202	2004	Birth	0.918196	58556		3000
LOMBARDIA	1BR18	SU	1381	2007	Injuries	0.918196	58556	25000	12816.3
LOMBARDIA	1BR18	OR	386	2004	Injuries	0.918196	58556	10000	5400
LOMBARDIA	1BR18	OR	720	2005	Injuries	0.918196	58556	100000	13500
LOMBARDIA	1BR18	SU	722	2005	Injuries	0.918196	58556	25000	18126.9
LOMBARDIA	1BR18	SU	1196	2006	Death	0.918196	58556	100000
LOMBARDIA	1BR18	ED	345	2004	Injuries	0.918196	58556	80000
LOMBARDIA	1BR18	GY	1854	2008	Death	0.918196	58556	600000	601200
LOMBARDIA	1BR18	GY	1730	2008	Death	0.918196	58556	600000	535000
LOMBARDIA	1BR18	GY	1244	2006	Birth	0.918196	58556	50000	47616
LOMBARDIA	1BR18	ED	1114	2006	Death	0.918196	58556	10001
LOMBARDIA	1BR18	OR	1423	2007	Injuries	0.918196	58556	20000	1000
LOMBARDIA	1BR18	ME	1167	2006	Injuries	0.918196	58556	10000
LOMBARDIA	1BR18	OR	1771	2008	Injuries	0.918196	58556	50000	66000
LOMBARDIA	1BR18	ED	776	2005	Injuries	0.918196	58556	10000
LOMBARDIA	1BR18	ED	380	2004	Injuries	0.918196	58556	25000
LOMBARDIA	1BR18	SU	387	2004	Injuries	0.918196	58556	50000
LOMBARDIA	1BR18	GY	1807	2008	Birth	0.918196	58556	20001
LOMBARDIA	1BR18	ME	840	2005	Injuries	0.918196	58556	40008
LOMBARDIA	1BR18	GY	547	2004	Injuries	0.918196	58556	50000
LOMBARDIA	1BR18	SU	1364	2007	Injuries	0.918196	58556	10000
LOMBARDIA	1BR18	AN	1353	2007	Death	0.918196	58556	20000
LOMBARDIA	1BR18	NC	281	2004	Injuries	0.918196	58556	1500	1000
LOMBARDIA	1BR18	NC	1015	2006	Injuries	0.918196	58556	100000	800
LOMBARDIA	1BR18	HS	1415	2007	Injuries	0.918196	58556	10000
LOMBARDIA	1BR18	NC	1399	2007	Injuries	0.918196	58556	10000	350
LOMBARDIA	1BR18	ME	798	2005	Damages	0.918196	58556	150	115
LOMBARDIA	1BR18	ME	389	2004	Damages	0.918196	58556	50
LOMBARDIA	1BR18	ME	252	2004	Damages	0.918196	58556	2000
LOMBARDIA	1BR18	NC	797	2005	Damages	0.918196	58556		257.4
LOMBARDIA	1BR18	NC	1259	2006	Damages	0.918196	58556	150
LOMBARDIA	1BR18	ME	1750	2008	Damages	0.918196	58556	1000
LOMBARDIA	1BR18	SU	1351	2007	Damages	0.918196	58556		300
LOMBARDIA	1BR18	NC	211	2004	Damages	0.918196	58556	20000	9000
LOMBARDIA	1BR18	ED	460	2004	Injuries	0.918196	58556	20000	567.26
LOMBARDIA	1BR18	GY	1638	2007	Injuries	0.918196	58556	50000
LOMBARDIA	1BR18	SU	1841	2008	Damages	0.918196	58556	500	530
LOMBARDIA	1BR18	SU	1801	2008	Damages	0.918196	58556	70
LOMBARDIA	1BR18	SU	680	2005	Damages	0.918196	58556	500	270
LOMBARDIA	1BR18	SU	986	2006	Damages	0.918196	58556		175
LOMBARDIA	1BR18	SU	1843	2008	Damages	0.918196	58556		305
LOMBARDIA	1BR18	SU	875	2005	Damages	0.918196	58556	200	164
LOMBARDIA	1BR18	SU	1241	2006	Damages	0.918196	58556		55
LOMBARDIA	1BR18	SU	1289	2007	Damages	0.918196	58556		264
LOMBARDIA	1BR18	SU	657	2005	Damages	0.918196	58556		457.7
LOMBARDIA	1BR18	SU	384	2004	Injuries	0.918196	58556	10000	1700
LOMBARDIA	1BR18	SU	506	2004	Injuries	0.918196	58556	5000
LOMBARDIA	1BR18	SU	457	2004	Damages	0.918196	58556		90
LOMBARDIA	1BR18	SU	1685	2008	Damages	0.918196	58556	100
LOMBARDIA	1BR18	SU	1547	2007	Damages	0.918196	58556	200
LOMBARDIA	1BR18	SU	1303	2007	Damages	0.918196	58556		490
LOMBARDIA	1BR18	SU	1107	2006	Damages	0.918196	58556		445
LOMBARDIA	1BR18	SU	545	2004	Damages	0.918196	58556	150
LOMBARDIA	1BR18	SU	1175	2006	Damages	0.918196	58556		89
LOMBARDIA	1BR18	SU	1156	2006	Damages	0.918196	58556	350	395
LOMBARDIA	1BR18	SU	294	2004	Damages	0.918196	58556		365
LOMBARDIA	1BR18	OR	1290	2007	Death	0.918196	58556	100001
LOMBARDIA	1BR18	OR	1266	2006	Injuries	0.918196	58556	40000	7000
LOMBARDIA	1BR18	ED	257	2004	Injuries	0.918196	58556	40000	20000
LOMBARDIA	1BR18	SU	889	2005	Injuries	0.918196	58556	50008
LOMBARDIA	1BR18	OR	1741	2008	Injuries	0.918196	58556	30000	36992
LOMBARDIA	1BR18	NC	1715	2008	Injuries	0.918196	58556	20000	5000
LOMBARDIA	1BR18	NC	1457	2007	Injuries	0.918196	58556	10000	5756.8
LOMBARDIA	1BR18	NC	873	2005	Injuries	0.918196	58556	20000	12000
LOMBARDIA	1BR18	SU	1210	2006	Injuries	0.918196	58556	35000	10024
LOMBARDIA	1BR18	SU	981	2006	Injuries	0.918196	58556	20000	18000
LOMBARDIA	1BR18	NC	1533	2007	Injuries	0.918196	58556	10000	3489.6
LOMBARDIA	1BR18	NC	1336	2007	Injuries	0.918196	58556	10000
LOMBARDIA	1BR18	OR	700	2005	Death	0.918196	58556	200000
LOMBARDIA	1BR18	SU	615	2005	Injuries	0.918196	58556	6669	158876
LOMBARDIA	1BR18	SU	1246	2006	Other	0.918196	58556	200
LOMBARDIA	1BR18	SU	680	2005	Injuries	0.918196	58556	10000
LOMBARDIA	1BR18	NC	460	2004	Injuries	0.918196	58556	10000
LOMBARDIA	1BR18	NC	338	2004	Injuries	0.918196	58556	5000
LOMBARDIA	1BR18	ED	617	2005	Injuries	0.918196	58556	20000
LOMBARDIA	1BR18	GY	1559	2007	Injuries	0.918196	58556	20000
LOMBARDIA	1BR18	GY	315	2004	Injuries	0.918196	58556	30000
[truncated: 10,937 more rows]
